# Supplementary material for: A multicenter survey of patients’ favorite type of nursing care and associated factors in Hebei Province, China
Source: PLoS One. 2022 Mar 9;17(3):e0264169. doi: 10.1371/journal.pone.0264169 (PMC8906638; doi:10.1371/journal.pone.0264169)
Supplement: S3 File — (XLSX) [file pone.0264169.s003.xlsx]

## Sheet: Sheet1
patients’ favorite type of nursing care	Hospital level	Age(years)	Gender	Education level	Residence	Occupation	Working status	Living status	Inpatient department	Times of admission	Number hospitalization per year	Health insurance	Postoperation complication	Adverse events in hospital	Nursing classification	Preoperative comorbidities	MEWS score	Length of hospital stays (days)	Nurses’ age(years)	Nurses’ gender	Nurses’ education level	Nurse-staffing levels	Years worked as a nurse	Number of beds	Total patients number	Total nurses number	Day shift duty nurses	Extra bed ward
4	3	3	2	3	1	5	5	1	3	1	1	2	0	0	3	0	1	1	1	2	3	1	1	40	24	14	3	0
3	3	1	2	1	1	2	3	5	4	1	3	2	0	0	2	0	2	1	1	2	2	2	1	45	28	25	4	0
3	3	1	2	1	1	2	3	5	4	1	3	0	0	0	2	0	2	1	1	2	2	2	1	45	28	28	4	0
3	3	1	2	1	1	2	3	5	4	1	3	2	0	0	2	0	3	1	1	2	2	2	1	45	28	28	4	0
3	3	1	1	1	2	2	3	5	4	1	2	2	0	0	2	0	3	1	1	2	2	2	1	45	28	25	4	0
3	3	1	2	1	1	2	4	5	4	1	3	2	0	0	2	0	3	1	1	2	2	2	1	45	28	25	4	0
3	3	1	1	1	1	2	3	5	4	1	2	2	0	0	2	0	1	1	1	2	2	2	1	45	28	28	4	0
3	3	1	2	1	1	2	4	5	4	1	3	2	0	0	2	0	2	2	1	2	2	2	1	45	28	28	4	0
3	3	1	1	1	2	2	4	5	4	1	3	2	0	0	2	0	2	1	1	2	2	2	1	45	28	28	4	0
4	3	6	2	4	1	8	5	2	3	1	1	1	0	0	2	0	1	1	2	2	3	2	1	35	34	16	4	0
4	3	6	2	3	1	7	5	4	3	1	1	1	1	0	3	0	1	4	1	2	3	1	1	35	34	16	4	0
4	3	6	2	1	2	5	5	4	3	1	1	2	0	0	4	0	1	1	1	2	2	1	1	37	34	16	4	0
3	3	6	2	2	1	8	5	2	3	1	1	1	0	0	2	0	1	1	2	2	3	2	1	35	34	16	4	0
4	3	3	2	4	1	5	1	2	3	1	2	1	0	0	2	0	1	1	2	2	3	2	1	35	35	16	4	0
4	3	4	2	3	1	5	1	4	3	1	1	2	0	0	2	0	1	2	1	2	3	1	1	35	34	16	4	0
2	3	5	1	1	2	1	2	4	1	1	1	2	1	0	3	1	4	2	1	1	2	1	1	28	42	26	10	1
1	3	3	1	3	1	3	1	1	1	1	1	1	0	0	2	0	2	1	1	2	3	2	1	18	15	14	3	0
4	3	7	1	2	2	1	2	4	1	1	1	2	0	0	2	0	2	1	1	2	3	2	1	18	15	14	3	0
4	3	5	1	4	1	6	1	3	1	1	1	0	0	0	2	0	2	3	1	2	2	2	1	30	35	15	4	1
3	3	4	1	2	2	1	2	1	1	1	1	0	0	0	2	0	2	1	1	2	3	2	1	30	35	15	4	1
1	3	4	1	2	2	1	2	2	1	1	1	0	0	0	2	0	4	3	1	2	3	2	1	30	35	15	4	1
3	3	8	1	2	1	3	5	2	1	1	2	0	0	0	2	0	2	5	1	2	2	2	1	46	55	21	6	1
4	3	7	1	2	2	1	5	2	1	1	2	2	0	0	1	0	1	2	1	2	2	1	1	45	55	21	6	1
3	3	8	1	3	1	3	5	3	1	1	3	1	0	0	3	0	2	2	1	2	2	2	1	46	55	21	6	1
3	3	8	2	3	1	8	5	1	1	1	3	1	0	0	2	0	2	3	1	2	2	2	1	46	55	21	6	1
3	3	7	2	1	1	8	5	2	2	1	1	1	0	0	4	0	1	1	2	2	2	2	1	17	22	11	3	1
3	3	7	2	2	1	8	5	2	2	1	3	1	1	0	2	0	2	1	1	2	3	1	1	40	22	6	4	0
3	3	3	2	2	2	3	1	4	2	1	1	2	0	0	2	0	1	2	1	2	3	2	1	11	22	11	3	1
4	3	6	1	1	1	8	5	4	1	1	1	0	0	0	3	0	2	1	2	2	3	3	2	18	15	14	3	0
3	3	4	1	1	2	1	2	4	1	1	1	0	0	0	2	0	2	2	1	2	3	2	1	18	15	14	3	0
1	3	5	2	1	2	1	2	4	2	1	1	2	0	0	2	0	2	2	2	2	3	3	1	50	54	27	4	1
2	3	6	2	3	2	1	2	4	2	1	1	2	0	0	2	0	1	1	2	2	3	2	2	50	54	27	4	1
4	3	6	1	3	1	8	5	4	2	1	1	1	0	0	4	0	1	1	2	2	3	2	1	50	54	27	4	1
4	3	1	2	1	1	2	3	5	4	1	3	0	0	0	2	0	2	1	1	2	2	2	1	45	28	28	4	0
3	3	1	1	1	1	2	3	5	4	1	2	2	0	0	2	0	1	1	1	2	2	2	1	45	28	28	4	0
3	3	1	1	1	2	2	3	5	4	1	3	2	0	0	2	0	2	2	1	2	2	2	1	45	28	28	4	0
3	3	1	1	1	2	2	3	5	4	1	3	2	0	0	2	0	1	1	1	2	2	2	1	45	28	28	4	0
3	3	1	1	1	2	2	3	5	4	1	2	3	0	0	2	0	1	1	1	2	2	2	1	45	28	28	4	0
2	3	1	1	1	2	2	3	5	4	1	2	3	0	0	2	0	1	1	1	2	2	2	1	45	28	28	4	0
3	3	1	2	1	1	2	3	5	4	1	3	2	0	0	2	0	3	1	1	2	2	2	1	45	28	28	4	0
4	3	1	1	1	1	2	3	5	4	1	3	2	0	0	2	0	2	1	1	2	2	2	1	45	28	28	4	0
4	3	1	1	1	2	2	3	5	4	1	2	2	0	0	2	0	1	2	1	2	2	2	1	45	28	28	4	0
3	3	1	2	1	2	2	3	5	4	1	3	2	0	0	2	0	3	3	1	2	2	1	1	45	28	28	3	0
3	3	1	2	1	2	2	4	5	4	1	3	2	0	0	2	0	2	1	1	2	2	2	1	45	28	25	4	0
3	3	8	1	2	2	1	5	2	5	1	3	1	0	0	2	0	1	2	1	2	3	1	1	8	26	9	1	1
3	3	2	2	2	1	2	4	5	4	1	2	3	0	0	2	0	2	1	1	2	2	2	1	45	28	28	4	0
2	3	4	2	4	1	5	5	1	3	1	1	2	0	0	3	0	1	1	1	2	3	2	1	40	24	14	5	0
2	3	4	2	4	1	6	1	1	3	1	1	1	0	0	2	0	1	1	1	2	3	1	1	40	24	14	5	0
4	3	3	2	4	1	5	1	2	3	1	2	1	0	0	3	1	1	1	1	2	3	1	1	40	24	14	5	0
3	3	8	1	1	2	1	2	4	1	1	2	2	0	0	3	0	1	2	2	2	3	3	2	28	42	26	10	1
3	3	3	1	2	2	1	2	3	1	1	1	2	1	0	3	0	3	1	2	2	2	3	2	28	42	26	10	1
2	3	7	2	1	1	3	5	4	1	1	3	1	0	0	2	0	2	3	1	2	2	2	1	46	55	21	6	1
4	3	8	2	1	1	3	5	2	1	1	3	1	0	0	1	0	1	1	1	2	2	1	1	46	55	21	6	1
3	3	4	2	4	1	5	5	3	3	1	1	2	0	0	3	0	1	1	1	2	3	1	1	35	34	16	4	0
4	3	5	2	4	1	6	1	2	3	1	1	1	0	0	2	0	1	1	2	2	3	2	2	35	34	16	4	0
4	3	5	2	2	2	1	2	2	3	1	1	2	0	0	2	0	1	2	2	2	3	2	1	35	34	16	4	0
4	3	5	2	2	2	1	2	2	2	2	1	2	0	0	3	0	1	1	2	2	3	2	1	35	34	16	4	0
4	3	4	2	2	1	5	1	4	3	1	1	2	0	0	2	0	1	1	2	2	3	2	1	35	34	16	4	0
2	3	7	2	1	2	1	2	4	3	1	1	2	0	0	2	0	1	1	2	2	3	2	1	35	34	16	4	0
2	3	4	2	4	1	5	1	4	3	1	1	2	0	0	2	0	1	1	1	2	2	2	1	35	34	16	4	0
3	3	5	2	3	1	3	1	4	3	1	1	1	0	0	2	0	1	1	1	2	2	2	1	35	34	16	4	0
3	3	5	2	1	2	5	2	4	3	1	1	2	0	0	3	0	2	1	1	2	3	1	1	34	34	16	4	0
3	3	4	2	4	1	7	1	1	3	1	1	1	0	0	3	0	1	1	2	2	3	2	1	35	34	16	4	0
3	3	6	1	1	1	4	1	4	1	1	2	0	0	0	2	0	4	1	1	2	3	2	1	30	35	15	4	1
4	3	5	1	2	2	1	5	4	1	1	2	1	0	0	2	0	1	2	2	2	3	2	1	20	18	13	2	0
1	3	3	2	2	2	1	2	4	1	1	2	2	1	0	2	0	1	2	3	2	2	3	3	20	18	13	2	0
1	3	6	2	2	2	1	2	4	1	1	2	2	0	0	2	0	1	2	2	2	3	2	1	20	18	13	2	0
3	3	7	1	1	1	8	5	3	1	1	1	2	0	0	2	1	4	2	2	2	3	2	1	20	18	13	2	0
2	3	7	1	2	2	8	5	4	1	1	1	2	0	0	2	0	1	1	3	2	3	3	2	20	18	12	2	0
3	3	7	2	1	1	8	5	4	1	1	1	1	0	0	2	0	1	4	1	2	2	1	1	46	43	28	7	0
3	3	6	1	3	1	6	1	4	1	1	1	1	0	0	2	0	1	3	3	2	3	3	2	46	43	28	7	0
3	3	3	2	2	2	1	2	4	1	1	1	0	0	0	2	0	1	3	3	2	3	3	2	46	43	28	7	0
3	3	7	2	1	2	1	2	2	1	1	1	2	0	0	3	0	1	1	2	2	2	3	2	30	35	13	6	1
2	3	5	1	1	2	1	2	4	1	1	1	2	0	0	2	0	2	1	2	2	3	2	1	19	19	10	2	0
4	3	7	1	1	2	1	5	2	1	1	3	2	0	0	4	0	1	1	2	2	3	2	1	19	19	10	5	0
4	3	8	1	1	1	4	5	2	1	1	2	1	1	0	4	0	1	1	3	2	2	3	3	19	19	10	2	0
2	3	8	1	2	1	1	5	2	1	1	1	2	0	0	2	0	1	1	2	2	3	2	1	19	19	10	2	0
3	3	8	1	2	1	3	5	4	1	1	1	0	0	0	2	0	3	2	3	2	2	3	2	19	19	10	2	0
4	3	7	1	3	1	3	5	2	1	1	1	1	1	0	2	0	2	1	3	2	3	3	2	19	19	10	2	0
3	3	7	1	3	2	1	2	2	1	1	1	2	0	0	2	0	1	2	2	2	3	2	1	40	35	21	4	0
4	3	8	1	3	1	8	5	2	1	1	1	1	0	0	2	0	1	5	2	2	3	2	1	40	35	21	4	0
3	3	5	1	3	1	3	1	1	1	1	1	4	0	0	2	0	4	2	2	2	2	2	1	40	35	21	4	0
4	3	6	1	4	2	5	5	4	1	1	1	1	0	0	2	0	1	2	2	2	3	2	1	40	35	21	4	0
4	3	7	2	1	1	3	5	3	1	1	1	2	0	0	4	0	3	2	2	2	3	2	1	40	35	21	4	0
3	3	6	2	3	1	6	1	2	1	1	2	1	0	0	2	1	1	3	2	2	3	2	1	40	35	21	4	0
2	3	4	2	4	1	5	1	4	1	1	1	3	0	0	2	0	1	1	2	2	3	2	1	40	35	21	4	0
4	3	5	1	1	2	1	2	4	1	1	1	2	0	0	3	0	3	5	2	2	3	3	2	18	15	14	3	0
4	3	8	1	1	2	1	2	2	1	1	1	2	0	0	2	0	2	1	1	2	3	3	1	18	15	14	3	0
1	3	4	1	3	2	5	1	4	1	1	1	2	0	0	2	0	3	3	1	2	2	1	1	43	43	17	3	0
4	3	4	1	2	2	5	1	3	1	1	1	3	0	0	2	0	4	1	1	2	2	1	1	43	43	17	3	0
3	3	1	2	1	2	2	4	5	1	1	1	2	0	0	2	0	1	1	2	2	2	2	1	43	43	17	3	0
3	3	4	1	4	2	5	5	1	1	1	1	0	0	0	2	0	1	1	2	2	2	3	2	43	43	17	3	0
3	3	5	1	3	1	6	1	2	1	1	3	1	0	0	2	0	1	1	3	2	2	3	2	26	28	12	7	1
1	3	8	1	1	1	3	5	3	1	1	1	0	0	0	2	0	2	1	1	2	2	2	1	35	30	15	4	0
1	3	7	2	3	1	8	5	2	1	1	1	1	0	0	2	0	3	2	1	2	2	2	1	30	35	15	4	1
3	3	4	1	1	2	1	2	2	1	1	1	0	0	0	2	0	2	2	1	2	2	2	1	30	35	15	4	1
4	3	9	1	1	1	8	5	4	1	1	1	0	0	0	2	0	4	5	1	2	3	2	1	30	35	15	4	1
4	3	4	1	3	2	3	1	4	1	1	2	0	0	0	2	0	4	5	1	2	3	2	1	30	35	15	4	1
3	3	6	2	2	2	1	2	2	1	1	2	2	0	0	2	0	2	3	1	2	2	2	1	30	35	15	4	1
4	3	1	1	1	2	2	3	5	1	1	1	2	0	0	3	0	3	1	2	2	3	2	1	18	15	14	3	0
3	3	7	1	2	1	8	5	2	1	2	3	1	0	0	4	0	2	5	2	2	3	2	1	18	15	14	3	0
4	3	5	2	4	1	3	1	4	1	1	1	2	0	0	2	0	2	2	2	2	3	3	2	18	15	14	3	0
1	3	7	2	2	1	8	5	2	1	1	1	1	0	0	2	0	1	1	1	2	2	1	1	19	19	10	2	0
1	3	8	1	1	1	8	5	2	1	1	1	1	0	0	2	0	1	1	2	2	3	2	1	19	19	10	2	0
3	3	1	1	1	1	2	3	5	1	1	1	2	0	0	2	0	2	1	1	2	2	1	1	19	19	10	2	0
2	3	2	1	2	2	2	4	5	1	1	2	2	0	0	4	0	1	1	3	2	2	3	2	19	19	10	2	0
3	3	7	1	2	2	8	5	4	1	1	1	1	0	0	3	1	3	3	2	2	3	3	2	28	42	26	10	1
2	3	7	2	1	1	8	5	4	1	1	1	2	0	0	3	1	4	3	1	1	2	1	1	28	42	26	10	1
3	3	7	1	2	2	1	5	2	1	1	1	2	1	0	3	1	4	1	1	1	2	1	1	28	42	26	10	1
1	3	7	2	2	1	8	5	2	2	1	1	1	0	0	2	0	3	1	2	2	3	3	2	28	42	26	10	1
3	3	6	2	2	2	1	2	4	1	1	1	2	0	0	4	1	1	1	3	2	2	3	2	20	18	13	2	0
2	3	7	2	3	2	8	5	1	1	1	2	1	0	0	4	0	1	1	3	2	3	3	2	20	18	13	2	0
4	3	6	1	1	2	3	5	4	1	1	1	1	0	0	1	0	1	2	3	2	3	3	2	20	18	13	2	0
3	3	6	2	1	1	5	5	2	1	1	2	1	0	0	3	0	1	2	3	2	3	3	2	20	18	13	2	0
3	3	6	2	1	2	1	2	4	1	1	1	2	0	0	2	0	1	5	3	2	3	3	2	46	43	28	7	0
4	3	3	1	3	2	1	5	4	1	1	1	2	0	0	2	0	1	2	2	2	3	3	2	46	43	28	7	0
3	3	7	1	4	1	8	5	4	1	1	3	0	0	0	2	0	1	5	2	2	3	3	2	46	43	28	7	0
4	3	8	2	1	1	8	5	3	1	1	1	1	0	0	2	0	1	3	1	2	2	1	1	46	43	28	7	0
2	3	4	1	2	1	1	2	4	1	1	1	0	0	0	2	0	1	1	1	2	2	1	1	46	43	28	7	0
2	3	5	2	1	2	1	2	4	1	2	3	2	0	0	2	0	1	1	3	2	2	3	2	26	28	12	7	1
4	3	5	1	1	2	1	2	2	1	1	3	2	0	0	2	0	1	3	3	2	2	2	1	26	28	12	7	1
4	3	7	2	1	2	1	2	2	1	1	2	2	0	0	2	0	1	1	2	2	3	2	1	26	28	17	7	1
4	3	6	2	2	1	8	5	2	1	1	3	1	0	0	2	0	1	1	2	2	3	2	2	26	28	12	7	1
2	3	3	1	3	2	1	2	4	1	1	1	2	0	0	2	0	1	1	2	2	3	2	1	26	28	12	7	1
3	3	8	1	1	1	3	5	2	2	1	2	1	1	0	3	1	4	2	2	2	3	2	2	12	12	8	1	0
4	3	6	1	2	2	1	2	4	1	1	1	2	0	0	2	0	4	5	1	2	2	1	1	43	43	17	3	0
3	3	6	2	3	1	5	1	2	1	1	1	2	0	0	2	0	1	2	2	2	2	2	2	43	43	17	3	0
3	3	6	2	2	2	1	2	2	1	1	1	2	0	0	2	0	1	1	2	2	2	2	2	43	43	17	3	0
4	3	5	1	2	2	3	1	4	1	1	1	2	0	0	2	0	4	2	1	2	2	1	1	43	43	17	3	0
4	3	6	1	3	1	5	5	2	1	1	2	0	0	0	2	0	4	1	1	2	2	1	1	43	43	17	3	0
3	3	5	2	2	1	5	2	3	1	1	1	2	0	0	3	0	2	1	2	2	2	3	2	45	43	17	3	0
4	3	3	2	4	1	5	1	2	1	1	3	1	0	0	2	0	1	1	2	2	2	2	1	26	28	12	7	1
2	3	7	2	3	1	3	5	2	1	1	1	0	0	0	2	0	1	1	2	2	3	2	1	26	28	12	7	1
1	3	5	1	3	1	6	1	2	1	1	1	2	1	0	3	0	1	1	2	2	3	2	1	26	28	12	7	1
2	3	6	1	2	2	3	1	2	1	1	1	0	0	0	2	0	2	2	1	2	3	2	1	26	28	12	7	1
3	3	8	1	2	1	3	5	3	2	1	2	4	1	0	4	1	4	3	2	2	3	2	2	12	12	8	1	0
3	3	8	1	1	1	1	5	2	1	1	2	2	0	0	2	0	1	3	2	2	3	2	1	40	35	21	4	0
2	3	6	1	3	2	1	2	2	2	1	2	2	1	0	3	0	1	2	2	2	3	3	2	50	74	26	16	1
4	3	6	1	2	1	3	5	2	1	1	1	2	0	0	2	0	1	1	1	2	3	1	1	8	26	9	1	1
3	3	6	2	4	2	6	1	2	5	1	1	2	0	0	2	0	1	4	1	2	3	1	1	8	26	9	1	1
1	3	3	1	2	2	3	1	2	1	1	3	1	0	0	2	0	2	1	1	2	2	2	1	46	55	21	6	1
2	3	4	1	3	2	3	1	4	5	1	1	2	0	0	2	0	1	2	2	2	3	3	2	4	3	9	1	0
1	3	4	1	2	2	3	5	4	1	1	1	2	0	0	4	0	1	1	2	1	3	2	1	40	35	21	4	0
3	3	5	1	2	2	3	1	4	1	1	1	4	0	0	4	0	1	2	2	2	3	2	1	40	35	21	4	0
4	3	2	2	2	2	2	4	5	2	1	2	2	0	0	2	0	1	2	1	2	3	2	1	34	34	12	4	0
3	3	7	1	1	2	1	2	2	2	1	3	2	0	0	2	1	2	1	2	2	3	2	1	34	34	12	4	0
4	3	6	2	2	1	1	2	3	2	1	2	2	0	0	2	1	2	1	2	2	3	2	1	34	34	12	4	0
4	3	7	2	1	1	1	2	3	2	1	3	2	0	0	2	1	1	1	1	2	3	1	1	34	34	12	4	0
2	3	7	2	1	2	1	2	2	2	1	3	2	0	0	2	1	1	1	1	2	3	2	1	34	34	12	4	0
4	3	6	2	1	2	1	2	2	2	1	2	2	0	0	2	1	2	1	2	2	3	2	1	34	34	12	4	0
4	3	6	2	1	2	1	5	4	2	1	3	2	0	0	2	1	2	2	2	2	3	2	1	34	34	12	4	0
3	3	6	2	2	2	1	2	4	5	2	3	2	0	0	2	0	1	2	1	2	3	1	1	8	26	9	1	1
3	3	8	2	1	1	5	5	4	2	1	1	2	1	0	2	1	2	2	1	2	3	1	1	46	57	30	4	1
4	3	3	2	4	1	5	1	3	2	1	1	2	0	0	2	0	1	1	2	2	3	3	1	55	55	31	6	0
1	3	5	2	2	2	1	2	3	2	1	2	2	0	0	3	1	1	1	2	2	3	3	1	55	55	31	6	0
2	3	8	2	1	2	1	2	3	2	1	1	2	0	0	3	1	3	1	2	2	3	3	1	55	55	31	6	0
3	3	6	2	1	2	1	2	4	2	1	2	2	0	0	3	1	2	2	2	2	3	3	1	55	55	31	6	0
4	3	8	1	3	1	8	5	2	2	1	1	1	0	0	3	1	1	1	2	2	3	2	1	55	55	31	6	0
3	3	5	1	4	1	6	1	4	2	1	1	1	0	0	3	0	1	2	2	2	3	2	1	55	55	31	6	0
1	3	5	1	3	1	3	1	4	2	1	1	1	0	0	3	0	1	1	2	2	3	2	1	55	55	31	6	0
3	3	5	1	2	2	1	2	3	2	1	1	2	0	0	4	0	2	1	2	2	3	2	1	55	55	31	6	0
3	3	5	1	2	2	1	2	4	2	1	1	2	0	0	2	1	1	1	3	2	2	3	3	45	49	12	5	1
1	3	9	2	2	1	8	5	2	2	1	3	4	0	0	3	1	1	2	2	2	1	3	3	45	49	12	5	1
3	3	9	1	2	1	8	5	2	2	1	1	2	0	0	4	1	1	2	2	2	1	3	3	45	49	12	5	1
4	3	7	1	1	2	1	2	2	2	1	2	2	0	0	2	0	1	2	1	2	3	1	1	45	49	12	5	1
3	3	8	2	3	1	8	5	2	2	1	2	1	0	0	2	1	1	2	2	2	3	2	1	45	49	12	5	1
3	3	7	2	1	2	1	2	4	2	1	2	2	0	0	2	0	1	2	1	2	2	1	1	46	51	29	6	1
3	3	2	1	2	1	2	4	5	2	1	1	0	0	0	3	0	1	1	1	2	2	1	1	46	51	29	6	1
3	3	6	2	1	2	1	5	2	2	1	1	2	0	0	2	0	1	2	1	2	2	1	1	46	51	29	6	1
3	3	7	2	1	2	1	5	4	2	1	2	2	0	0	3	0	1	1	1	2	1	2	1	46	51	29	6	1
2	3	9	2	2	1	8	5	3	2	1	3	4	0	0	4	1	4	5	1	2	1	1	1	46	51	29	6	1
2	3	8	2	4	1	5	5	3	2	1	3	1	0	0	2	0	1	1	1	2	2	2	1	46	51	29	6	1
3	3	2	2	3	2	2	4	5	2	1	3	2	0	0	2	0	1	3	1	2	3	2	1	50	74	26	16	1
1	3	5	1	3	1	6	1	1	2	1	3	1	0	0	2	0	2	1	3	2	3	2	2	50	75	26	16	1
4	3	8	1	1	1	1	2	1	2	1	3	2	0	0	2	0	2	1	3	2	3	3	2	50	74	26	16	1
2	3	6	2	2	2	1	2	3	2	3	3	2	0	0	2	0	2	3	1	2	3	2	1	50	74	26	16	1
1	3	6	1	2	2	1	2	4	2	1	2	2	0	0	2	0	1	2	1	2	3	2	1	50	74	26	16	1
4	3	8	2	1	2	1	5	1	2	1	2	1	0	0	2	0	2	2	2	2	3	3	2	50	74	26	16	1
3	3	7	1	2	2	1	5	4	2	1	1	2	0	0	2	0	1	3	1	2	3	2	1	50	74	26	16	1
4	3	8	1	3	1	8	5	3	2	1	3	1	0	0	2	1	1	3	1	2	3	2	1	50	44	26	16	0
2	3	6	2	2	2	7	1	4	2	1	3	2	0	0	2	0	1	2	1	2	3	2	1	50	74	26	16	1
3	3	6	1	2	2	1	2	2	2	1	2	2	0	0	3	1	4	1	1	2	3	3	1	55	55	31	6	0
1	3	6	2	2	2	1	2	4	2	1	3	2	0	0	4	1	3	1	1	2	2	1	1	55	55	31	6	0
4	3	6	1	4	1	3	1	2	2	2	2	1	0	0	2	0	2	1	1	2	3	2	1	12	12	1	1	0
3	3	7	1	2	1	8	5	2	2	1	2	1	0	0	3	0	2	2	1	2	3	2	1	12	12	1	1	0
4	3	9	1	3	1	8	5	2	2	2	2	1	0	0	3	1	3	2	1	2	3	2	1	12	12	8	1	0
1	3	6	1	3	2	3	5	4	2	1	3	2	1	0	2	0	2	1	1	2	3	2	1	12	12	8	1	0
3	3	2	1	2	2	1	2	3	2	1	1	2	0	0	2	0	1	2	1	2	3	2	1	50	54	27	4	1
4	3	3	1	4	1	2	5	2	2	2	3	1	0	0	2	0	2	2	1	2	3	2	1	50	54	27	4	1
4	3	5	1	3	1	3	1	2	2	1	1	1	0	0	2	0	2	1	2	2	3	3	1	50	57	27	4	1
4	3	7	2	2	1	3	5	4	2	1	2	1	0	0	2	1	2	1	1	2	2	1	1	50	54	27	4	1
1	3	6	1	3	2	8	5	4	2	1	2	1	0	0	2	1	2	1	1	2	2	1	1	50	54	27	4	1
3	3	3	1	4	2	6	1	1	2	1	1	1	0	0	2	0	1	2	2	2	3	2	1	50	54	27	4	1
4	3	3	1	1	2	1	2	2	2	1	1	2	0	0	3	0	1	1	1	2	3	2	1	50	54	27	4	1
4	3	5	2	2	1	5	1	4	2	1	2	2	0	0	2	1	2	2	3	2	1	3	3	14	14	1	1	0
1	3	4	2	4	1	6	1	4	2	1	1	1	0	0	2	0	2	2	3	2	1	3	3	14	14	1	1	0
4	3	8	1	1	1	8	5	4	2	1	3	1	0	0	2	0	1	1	3	2	1	3	3	14	14	1	1	0
4	3	8	2	1	2	1	5	1	2	1	2	2	0	0	2	1	3	2	3	2	1	3	3	14	14	1	1	0
3	3	7	2	1	1	8	5	2	2	1	1	2	1	0	2	0	2	3	1	2	3	2	1	17	22	11	3	1
4	3	2	1	3	1	2	4	5	2	1	1	0	0	0	2	0	1	2	1	2	3	2	1	11	22	11	3	1
4	3	7	2	3	1	8	5	2	2	1	2	1	0	0	3	1	4	1	1	2	2	1	1	17	22	11	3	1
4	3	7	1	3	1	8	5	2	2	1	2	1	0	0	4	0	2	1	2	2	2	2	1	17	22	11	3	1
2	3	6	2	3	1	3	1	3	2	1	2	0	0	0	3	0	2	1	2	2	2	3	2	17	22	11	3	1
4	3	4	1	3	1	3	1	4	2	1	1	1	0	0	2	0	1	2	2	2	2	3	2	17	22	11	3	1
4	3	6	1	3	2	1	2	2	2	1	1	2	0	0	2	0	1	4	2	2	2	3	2	17	22	11	3	1
3	3	6	1	1	2	1	2	4	5	1	3	2	0	0	3	0	1	1	1	2	3	1	1	8	26	9	1	1
4	3	6	2	1	1	1	2	2	5	1	1	2	0	0	4	1	1	1	1	2	3	1	1	8	26	9	1	1
3	3	7	1	2	1	8	5	3	5	2	3	1	0	0	2	0	1	1	1	2	3	1	1	8	26	9	1	1
2	3	6	1	3	1	8	1	4	5	1	2	1	0	0	1	0	1	2	1	2	3	1	1	8	26	9	1	1
3	3	7	1	3	1	8	5	2	5	1	3	1	0	0	3	0	1	1	1	2	3	1	1	8	26	9	1	1
4	3	7	1	1	1	8	5	3	2	1	2	0	0	0	2	0	1	3	1	2	3	1	1	34	34	12	4	0
4	3	8	1	2	2	6	5	2	2	1	2	4	0	0	2	1	1	2	1	2	3	1	1	45	49	12	5	1
1	3	8	1	1	2	3	1	4	2	1	1	1	0	0	3	0	2	1	2	2	2	2	2	46	57	30	4	1
3	1	7	2	1	2	1	2	2	1	1	1	2	0	0	3	0	4	4	3	2	2	3	3	32	34	80	6	1
4	1	7	2	1	2	1	2	2	1	1	3	2	0	0	3	0	4	1	3	2	2	2	3	34	32	8	6	0
3	1	8	2	1	2	1	5	2	1	1	1	2	0	0	4	0	4	1	2	2	2	3	2	34	32	8	6	0
3	1	7	2	1	2	1	5	3	1	1	1	2	1	0	3	1	4	3	3	2	2	2	3	34	32	8	6	0
2	1	8	1	1	1	8	2	4	1	1	1	2	0	0	3	0	4	1	1	2	2	2	1	34	32	8	6	0
4	1	7	1	2	2	1	2	4	1	1	2	2	0	0	2	0	4	1	1	2	2	1	1	34	32	8	6	0
2	1	7	1	2	2	1	2	2	1	1	1	2	0	0	3	0	4	2	1	2	2	2	1	34	32	8	6	0
1	1	8	1	2	2	1	2	4	1	1	2	2	0	1	2	0	4	1	1	2	2	1	1	34	32	8	6	0
3	1	9	2	1	2	1	2	3	1	1	1	2	0	0	3	0	4	1	1	2	2	2	1	34	32	8	6	0
3	1	7	2	1	2	1	2	2	1	1	1	2	0	0	2	0	1	2	1	2	2	2	1	34	32	8	6	0
3	1	1	2	1	2	2	4	5	1	1	1	2	0	1	2	0	4	2	1	2	2	2	1	34	32	8	6	0
3	1	7	1	2	2	1	2	4	1	1	1	2	0	0	3	0	2	1	2	2	2	2	1	34	32	8	6	0
4	1	7	1	1	2	1	2	4	1	1	1	2	0	0	2	0	4	2	1	2	2	2	1	34	32	8	6	0
4	1	1	1	1	1	2	3	5	1	1	2	1	0	0	2	0	1	1	1	2	3	2	1	25	15	7	4	0
4	1	6	1	1	2	1	2	4	1	1	1	0	0	0	2	0	1	2	2	2	2	2	1	25	15	7	4	0
4	1	8	2	1	2	1	2	3	1	1	1	2	0	0	3	0	2	1	1	2	2	2	1	36	18	7	1	0
2	1	7	1	1	2	8	5	2	1	1	1	2	0	0	2	0	2	1	1	2	2	2	1	36	18	7	1	0
3	1	6	2	1	2	1	2	2	1	1	1	2	0	0	2	0	1	2	1	2	3	2	1	36	18	7	1	0
4	1	7	1	1	2	8	5	4	1	1	1	2	0	0	2	0	4	1	2	2	2	2	1	25	15	7	4	0
3	1	7	1	3	1	8	5	4	1	1	1	2	0	0	2	0	1	1	1	2	2	1	1	25	15	7	4	0
4	1	5	2	1	2	1	2	3	1	1	1	2	0	0	2	0	1	1	1	2	3	2	1	25	15	7	1	0
3	1	6	1	1	2	1	2	2	1	1	1	2	0	0	2	0	1	2	1	2	2	1	1	25	15	7	1	0
1	1	1	1	1	2	2	3	5	1	1	1	0	0	0	2	0	1	1	1	2	2	1	1	25	15	7	1	0
4	1	6	1	2	2	1	2	4	1	1	3	2	0	0	2	0	4	2	1	2	3	2	1	25	15	7	1	0
2	1	2	2	3	2	2	4	5	1	1	1	1	0	0	2	0	1	1	3	2	2	2	2	36	21	8	5	0
3	1	6	1	1	1	1	2	2	1	1	1	0	0	0	2	0	2	2	1	2	2	2	1	36	21	8	5	0
3	1	7	1	2	2	1	2	4	1	1	1	0	0	0	2	0	2	1	1	2	3	2	1	36	21	8	5	0
1	1	7	2	1	2	1	2	4	1	1	1	2	0	0	2	0	2	1	1	2	3	2	1	36	21	8	5	0
3	1	5	2	1	2	1	2	2	1	1	3	0	0	0	3	0	4	4	1	2	3	2	1	36	21	8	5	0
3	1	8	1	1	1	1	2	4	1	1	3	0	0	0	3	0	2	3	1	2	3	2	1	36	21	8	5	0
3	1	6	2	2	2	1	2	1	1	1	3	0	0	0	2	0	2	1	1	2	3	2	1	36	21	8	5	0
2	1	3	2	2	2	1	2	2	1	1	1	2	0	0	2	0	2	1	1	2	3	2	1	36	21	8	5	0
3	1	6	2	1	2	1	2	4	1	1	1	2	0	0	2	0	3	1	1	2	3	2	1	36	21	8	5	0
4	1	7	1	3	2	1	2	1	1	1	2	0	0	0	2	0	2	2	1	2	3	2	1	36	21	8	5	0
3	1	7	2	1	2	1	2	4	1	1	1	2	0	0	2	0	2	1	1	2	2	2	1	36	21	8	5	0
3	1	7	2	1	2	1	2	4	1	1	2	2	0	0	2	0	2	2	1	2	3	2	1	36	21	8	5	0
3	1	6	1	2	2	1	2	4	1	1	1	2	0	0	2	0	2	1	1	2	3	2	1	36	21	8	5	0
3	1	7	2	1	2	1	2	4	1	1	1	0	0	0	2	0	2	2	1	2	3	2	1	36	21	8	5	0
3	1	7	2	1	2	1	2	2	1	1	1	0	0	0	2	0	2	1	1	2	3	2	1	36	21	8	5	0
3	1	8	1	1	2	1	2	4	1	1	2	2	0	0	2	0	2	1	1	2	3	2	1	37	21	8	5	0
3	1	7	2	1	2	1	2	4	1	1	1	2	0	0	2	0	2	1	1	2	3	2	1	36	21	8	5	0
3	1	4	1	1	2	1	2	2	1	1	2	2	0	0	2	0	2	2	1	2	3	2	1	36	21	8	5	0
3	1	6	1	1	1	1	2	4	1	1	3	2	0	0	2	0	2	2	1	2	3	3	1	36	21	8	5	0
3	1	8	1	3	2	1	2	4	1	1	1	2	0	0	2	0	2	1	1	2	3	2	1	36	21	8	5	0
3	1	6	2	1	2	1	2	2	1	1	1	2	0	0	2	0	3	1	1	2	3	2	1	36	21	8	5	0
3	1	9	2	1	2	1	2	3	1	1	2	2	0	0	2	0	3	3	1	2	3	2	1	36	21	8	5	0
3	1	5	2	2	2	1	2	4	1	1	2	2	0	0	2	0	4	1	2	2	2	2	1	40	37	7	5	0
3	1	1	1	1	2	2	4	5	1	1	1	2	0	0	2	0	4	1	2	2	2	2	1	40	37	7	5	0
3	1	9	2	1	2	1	5	4	1	1	3	2	0	0	2	1	4	2	1	2	2	2	1	40	37	7	5	0
3	1	7	1	1	2	1	5	2	1	1	3	2	0	0	2	0	4	1	1	2	2	2	1	40	37	7	5	0
3	1	8	1	1	2	1	5	2	1	1	3	2	0	0	2	1	4	1	2	2	2	2	1	40	37	7	3	0
3	1	3	1	2	2	3	1	3	1	1	2	2	0	0	2	0	4	1	1	2	2	2	1	40	37	7	5	0
3	1	3	2	3	2	1	2	2	1	1	1	2	0	0	2	0	4	1	2	2	2	2	1	40	37	7	5	0
3	1	6	1	1	2	1	2	2	1	1	3	2	0	0	2	0	4	1	2	2	1	2	2	40	37	7	5	0
3	1	5	2	1	2	1	2	2	1	1	2	2	0	0	2	0	4	1	1	2	2	2	1	34	28	7	5	0
3	1	8	1	1	2	1	2	2	1	1	3	2	0	0	2	1	4	5	2	2	2	2	1	40	37	7	5	0
3	1	9	2	1	2	1	2	4	1	1	3	2	0	0	2	0	4	1	1	2	2	2	1	40	37	7	5	0
3	1	4	1	3	2	5	2	4	1	1	3	2	0	0	2	0	4	1	1	2	2	2	1	40	37	7	5	0
3	1	3	2	3	2	1	2	1	1	1	1	2	0	0	2	0	4	1	2	2	2	2	1	40	37	7	5	0
3	1	4	1	2	2	1	2	4	1	1	1	2	0	0	2	0	4	1	2	2	2	2	1	40	37	7	5	0
3	1	9	2	1	2	1	5	2	1	1	3	2	0	0	2	0	4	1	2	2	2	2	1	40	37	7	5	0
3	1	3	1	3	2	5	1	3	1	1	2	2	0	0	2	0	4	1	1	2	2	2	1	34	29	7	5	0
3	1	7	1	1	2	1	5	2	1	1	3	2	0	0	2	0	4	1	2	2	2	2	1	40	37	7	5	0
3	1	6	1	2	2	1	2	4	1	1	1	2	0	0	2	0	4	1	2	2	2	2	1	40	37	7	5	0
3	1	7	1	1	2	1	5	4	1	1	3	2	0	0	2	0	4	1	1	2	2	3	1	40	37	7	5	0
3	1	4	1	3	2	1	2	2	1	1	1	2	0	0	2	0	4	3	1	2	2	2	1	40	37	7	5	0
3	1	6	1	1	2	1	2	3	2	1	2	2	0	0	2	0	2	2	1	2	1	2	1	45	60	13	4	1
4	1	8	1	1	2	1	2	2	2	1	2	0	0	0	2	1	2	1	1	2	2	1	1	45	60	13	4	1
4	1	5	1	1	2	1	2	3	2	1	2	2	0	0	2	0	2	1	1	2	2	1	1	45	60	13	4	1
4	1	6	2	1	2	1	2	3	2	1	2	2	0	0	3	0	2	2	2	2	2	3	2	45	60	13	4	1
4	1	8	1	1	2	1	2	2	2	1	2	2	0	0	3	1	2	1	1	2	2	1	1	45	60	13	4	1
4	1	7	2	1	2	1	2	2	2	1	2	2	0	0	3	1	3	1	1	2	3	2	1	45	60	13	4	1
4	1	8	2	3	1	8	5	3	2	1	2	2	0	0	2	1	3	2	2	2	2	2	1	45	60	13	4	1
3	1	8	1	2	1	1	5	3	2	1	2	2	0	0	2	1	2	1	1	2	3	2	1	45	60	13	4	1
2	1	6	2	1	2	1	2	3	2	1	2	2	0	0	2	1	2	2	1	2	2	1	1	45	60	13	4	1
4	1	5	2	3	1	5	5	3	2	1	2	2	0	0	2	0	2	2	2	2	2	2	1	45	60	13	4	1
3	1	8	1	2	2	1	2	2	2	1	1	2	0	0	2	0	2	1	2	2	3	2	1	30	29	7	5	0
3	1	8	2	1	2	1	2	3	2	1	1	2	0	0	2	0	1	1	1	2	3	2	1	30	26	8	5	0
2	1	7	2	2	2	1	2	4	2	1	2	2	0	0	2	0	1	1	1	2	2	2	1	30	27	7	4	0
1	1	7	2	1	2	1	2	2	2	1	1	2	0	0	2	0	1	1	2	2	3	2	1	30	27	7	4	0
3	1	8	1	2	2	1	2	2	2	1	1	2	0	0	2	0	2	1	1	2	2	2	1	30	29	7	5	0
1	1	5	2	2	2	1	5	4	2	1	1	1	0	0	2	1	1	3	1	2	2	2	1	30	27	7	4	0
1	1	8	2	2	2	1	2	4	2	1	2	2	0	0	2	1	1	1	1	2	2	2	1	30	27	7	4	0
1	1	7	2	3	1	8	5	2	2	1	1	2	0	0	2	1	1	1	2	2	3	2	1	30	27	7	4	0
4	1	6	2	3	2	1	2	4	3	1	2	2	0	0	2	0	2	1	1	2	2	2	1	37	41	10	7	1
4	1	3	2	3	2	1	2	4	3	1	2	2	1	0	2	0	2	1	1	2	3	2	1	34	37	10	6	1
3	1	3	2	3	2	1	2	4	3	1	2	2	1	0	2	0	2	1	3	2	3	3	3	34	37	10	6	1
2	1	7	2	2	1	8	5	4	2	1	3	1	0	0	2	0	1	1	1	2	2	2	1	30	27	7	4	0
1	1	7	2	1	2	1	2	3	2	1	3	2	0	0	2	0	2	1	2	2	1	2	1	30	27	7	4	0
4	1	7	1	1	1	1	2	2	1	1	1	2	0	0	2	0	3	1	1	2	2	1	1	24	25	6	3	1
4	1	4	2	2	2	1	2	4	1	1	1	2	0	0	2	0	4	2	1	2	2	1	1	24	25	6	3	1
3	1	1	1	1	2	2	4	5	1	1	1	0	0	0	2	0	4	2	1	2	2	1	1	24	25	6	3	1
3	1	7	2	1	2	1	2	3	1	1	1	0	0	0	2	0	4	1	2	2	3	2	1	29	25	6	3	0
3	1	6	2	3	2	1	2	4	3	1	2	2	0	0	2	0	2	1	1	2	2	1	1	34	37	10	6	1
2	1	3	2	3	2	1	2	4	3	1	2	2	0	0	2	0	2	1	3	2	2	3	2	34	37	10	4	1
2	1	3	2	2	2	1	2	4	3	1	1	2	0	0	2	0	2	1	1	2	3	2	1	34	37	10	6	1
4	1	1	1	1	2	2	3	5	4	1	2	2	0	0	2	0	4	1	1	2	3	2	1	47	42	10	6	0
3	1	1	1	1	2	2	3	5	4	1	2	2	0	0	2	0	4	1	2	2	3	3	2	47	42	10	6	0
3	1	1	2	1	2	2	3	5	4	1	2	2	0	0	2	0	4	1	1	2	2	1	1	47	42	10	6	0
3	1	1	2	1	2	2	3	5	4	1	2	2	0	0	2	0	4	1	1	2	3	2	1	47	42	10	6	0
3	1	1	2	1	2	2	3	5	4	1	2	2	0	0	2	0	4	1	2	2	2	2	1	47	42	10	6	0
4	1	1	1	1	2	2	4	5	4	1	1	2	0	0	2	0	4	1	1	2	2	1	1	47	42	10	6	0
3	1	1	1	1	2	2	3	5	4	1	2	2	0	0	2	0	4	1	1	2	2	1	1	47	42	10	6	0
3	1	9	1	3	2	1	2	3	2	1	3	2	0	0	2	0	3	2	1	2	2	1	1	30	26	8	5	0
4	1	7	1	2	2	8	5	4	2	1	1	2	0	0	2	1	2	1	2	2	3	3	2	49	44	10	6	0
1	1	8	2	1	2	1	2	2	2	1	1	2	0	0	2	1	4	1	1	2	1	2	1	49	44	10	6	0
2	1	9	1	1	1	6	5	3	2	1	2	1	0	0	2	1	1	2	2	2	3	2	2	44	44	10	4	0
3	1	9	2	1	2	1	2	3	2	1	2	2	0	0	4	0	3	4	1	2	2	1	1	30	26	8	5	0
1	1	7	2	1	2	1	2	4	2	1	3	2	0	0	2	0	2	2	1	2	3	2	1	30	26	8	5	0
4	1	5	1	4	1	5	1	3	2	1	1	1	0	0	2	0	1	2	1	2	3	2	1	30	26	8	5	0
2	1	7	1	3	2	1	2	4	1	1	1	2	0	0	2	0	4	2	1	2	3	2	1	30	26	8	5	0
4	1	3	2	2	2	1	2	4	2	1	1	2	0	0	2	0	1	1	1	2	2	2	1	48	54	8	5	1
3	1	6	1	2	2	1	2	3	2	1	1	2	0	0	2	0	1	1	1	2	2	2	2	48	54	8	5	1
4	1	7	1	1	2	1	2	3	2	1	3	2	0	0	2	0	2	1	4	2	1	3	4	48	54	8	2	1
1	1	8	2	1	2	1	2	3	2	1	2	2	0	0	3	0	2	2	1	2	2	1	1	30	27	7	4	0
1	1	7	2	1	2	1	5	2	2	1	2	2	0	0	3	0	1	1	2	2	3	2	1	30	27	7	4	0
4	1	5	1	1	2	1	2	2	2	1	2	2	0	0	2	0	1	1	1	2	2	2	1	48	55	8	6	1
4	1	6	2	1	2	1	2	3	2	1	1	2	0	0	2	0	2	1	2	2	1	1	1	48	58	8	4	1
4	1	9	2	1	2	1	2	2	2	1	3	2	0	0	2	1	2	1	2	2	2	2	1	48	56	8	2	1
4	1	7	2	4	1	8	5	2	2	1	1	2	1	0	2	1	3	1	2	2	1	3	2	48	17	9	2	0
3	1	8	2	1	2	1	2	2	2	1	3	2	0	0	2	1	2	1	4	2	1	3	4	48	56	8	5	1
3	1	8	2	1	1	6	5	3	2	1	3	4	0	0	2	0	2	1	2	2	3	2	1	48	57	8	4	1
3	1	8	1	1	2	1	2	3	2	1	1	2	0	0	2	1	2	2	2	2	2	2	3	48	50	8	3	1
4	1	6	1	2	2	1	2	3	2	1	1	1	0	0	2	0	1	1	1	2	2	2	1	48	56	8	4	1
1	1	6	2	1	2	3	1	2	2	1	3	2	0	0	2	0	1	1	2	2	1	2	1	48	56	8	4	1
3	1	6	1	2	2	1	2	3	1	1	3	2	0	0	2	0	4	2	4	2	1	3	4	50	57	9	3	1
2	1	9	2	1	2	1	2	3	2	1	2	2	0	0	2	0	4	2	1	2	2	2	1	49	44	10	4	0
2	1	9	1	1	1	8	5	2	2	1	3	4	0	0	2	1	2	5	2	2	3	2	2	44	44	10	4	0
2	1	7	1	1	2	1	2	1	2	1	3	2	0	0	2	1	3	2	2	2	2	2	1	49	44	10	4	0
4	1	7	2	1	2	1	5	2	2	1	1	2	0	0	2	1	4	2	1	2	3	2	1	49	44	10	4	0
2	1	7	2	1	2	1	5	2	2	1	2	2	0	0	2	0	3	2	1	2	2	2	1	49	44	10	4	0
2	1	7	1	1	2	1	5	2	2	1	3	2	0	0	2	1	3	4	2	2	2	3	2	49	44	10	4	0
1	1	7	2	1	2	1	2	1	2	1	2	2	1	0	2	1	3	1	2	2	2	2	1	49	44	10	6	0
2	1	8	2	1	2	1	2	1	2	1	2	2	0	0	3	1	3	1	2	2	3	2	1	49	44	10	6	0
2	1	7	2	1	2	1	5	2	2	1	2	2	0	0	2	1	3	2	1	2	3	2	1	44	44	10	4	0
2	1	7	2	1	2	1	2	1	2	1	1	2	0	0	2	0	3	2	1	2	3	2	1	49	44	10	4	0
2	1	8	1	1	1	1	5	2	2	1	3	2	0	0	2	1	3	3	2	2	2	3	2	49	44	10	4	0
2	1	8	1	1	1	1	5	2	2	1	3	2	0	0	2	1	3	3	2	2	2	3	2	49	44	10	4	0
4	1	1	2	1	2	2	4	5	4	1	1	2	0	0	2	0	1	1	1	2	2	2	1	47	53	10	8	1
4	1	1	2	1	2	2	3	5	4	1	3	2	0	0	2	0	1	1	1	2	2	2	1	47	53	10	8	1
3	1	1	1	1	1	2	3	5	4	1	2	0	0	0	2	0	1	1	2	2	3	3	2	47	53	10	8	1
1	1	1	1	1	2	2	3	5	4	1	2	0	0	0	2	0	1	1	2	2	2	2	1	47	53	10	8	1
3	1	1	2	1	2	2	3	5	4	1	2	2	0	0	2	0	1	1	2	2	3	2	1	47	53	10	8	1
3	1	1	1	1	2	2	3	5	4	1	2	2	0	0	4	0	1	1	1	2	2	1	1	47	53	10	8	1
3	1	1	1	1	2	2	3	5	4	1	2	2	0	0	4	0	1	1	1	2	2	2	1	47	53	10	8	1
2	1	1	1	1	2	2	3	5	4	1	3	2	0	0	2	0	1	1	2	2	3	2	1	47	53	10	8	1
3	1	1	1	1	2	2	3	5	4	1	2	2	0	0	2	0	1	1	2	2	3	3	2	47	53	10	8	1
3	1	1	1	1	2	2	3	5	4	1	2	2	0	0	2	0	1	1	1	2	3	2	1	47	53	10	8	1
4	1	1	2	1	2	2	3	5	4	1	1	2	0	0	2	0	4	1	1	2	2	1	1	47	42	10	8	0
3	1	1	2	1	1	2	3	5	4	1	2	2	0	0	2	0	4	1	1	2	2	1	1	47	42	10	8	0
3	1	1	1	1	2	2	3	5	4	1	2	2	0	0	2	0	4	1	2	2	2	2	1	47	42	10	2	0
4	1	3	2	3	2	1	2	4	1	1	2	1	0	0	2	0	2	1	2	2	2	3	1	34	37	10	7	1
4	1	3	2	3	2	1	2	4	3	1	2	2	0	0	2	0	2	1	1	2	2	2	1	34	37	10	7	1
2	1	4	2	3	2	1	2	4	3	1	2	2	0	0	2	0	2	1	2	2	2	3	2	34	37	10	6	1
2	1	3	2	3	2	1	2	4	3	1	2	2	0	0	2	0	2	1	2	2	2	3	2	34	37	10	7	1
4	1	7	2	1	2	1	2	2	1	1	1	2	0	0	2	0	2	2	1	2	2	1	1	24	25	6	3	1
4	1	7	2	1	1	1	5	4	1	1	1	2	0	0	2	0	2	2	2	2	3	3	2	24	25	6	3	1
4	1	7	1	2	1	1	2	4	1	1	1	2	0	0	2	0	2	1	2	2	3	3	2	24	25	6	3	1
3	1	5	1	2	2	1	2	4	1	1	2	0	0	0	2	0	4	1	1	2	2	2	1	24	25	6	3	1
4	1	6	1	2	2	1	2	4	1	1	1	2	0	0	2	0	4	1	1	2	2	1	1	24	25	6	3	1
2	1	3	2	2	2	5	2	4	3	1	2	2	0	0	2	0	1	1	2	2	2	2	2	34	37	10	7	1
4	1	7	1	2	1	1	2	4	1	1	1	2	0	0	3	0	2	1	2	2	3	3	2	24	25	6	3	1
4	1	4	1	1	2	1	2	4	1	1	1	3	0	0	2	0	2	2	2	2	3	3	2	24	25	6	3	1
3	1	4	1	2	2	5	1	3	1	1	1	0	0	0	2	0	4	3	2	2	3	2	1	24	25	6	3	1
3	1	8	2	1	2	1	2	3	1	1	2	0	0	0	2	0	2	2	2	2	2	2	1	24	25	6	3	1
4	1	5	1	1	2	1	2	3	1	1	2	2	0	0	2	0	3	2	2	2	3	3	2	24	25	6	3	1
2	1	3	2	2	2	1	2	4	3	1	2	2	0	0	2	0	2	1	1	2	3	2	1	34	37	10	7	1
4	1	4	2	4	2	1	2	4	3	1	1	2	0	0	2	1	1	1	3	2	2	3	3	34	37	10	7	1
4	1	3	2	3	2	1	2	4	3	1	1	2	0	0	2	1	1	1	1	2	2	1	1	34	37	10	7	1
4	1	3	2	2	2	5	5	4	3	1	2	2	0	0	2	0	1	1	2	2	2	3	2	34	37	10	7	1
2	1	3	2	3	2	1	2	4	3	1	2	2	0	0	1	0	1	1	2	2	3	3	2	34	37	10	7	1
1	1	3	2	4	2	3	1	4	3	1	2	2	0	0	2	0	1	1	2	2	2	2	1	34	37	10	7	1
2	1	4	2	1	2	1	2	4	3	1	2	2	0	0	2	0	1	1	2	2	2	2	2	34	37	10	7	1
2	1	3	2	1	2	1	2	4	3	1	2	2	0	0	2	0	1	1	2	2	3	3	2	34	37	10	6	1
4	1	4	2	1	2	1	2	4	3	1	2	1	0	0	2	0	1	1	1	2	3	2	1	25	15	7	4	0
3	3	1	1	1	2	2	3	5	4	1	1	2	0	0	2	0	2	1	2	2	2	3	2	41	37	27	2	0
3	3	1	2	1	2	2	3	5	4	1	1	2	0	0	2	0	2	1	2	2	2	3	2	41	37	27	2	0
3	3	1	2	1	2	2	3	5	4	1	2	2	0	0	2	0	2	1	2	2	2	3	2	41	37	27	2	0
3	3	1	1	1	2	2	3	5	4	1	1	2	0	0	2	0	2	1	2	2	2	3	2	41	37	27	2	0
3	3	1	2	1	2	2	3	5	4	1	2	2	0	0	2	0	2	1	2	2	2	3	2	41	37	37	2	0
3	3	1	2	1	2	2	3	5	4	1	2	2	0	0	2	0	2	1	2	2	2	3	2	41	37	27	2	0
2	3	1	2	1	2	2	3	5	4	1	2	2	0	0	2	0	2	1	2	2	2	3	2	41	37	27	2	0
3	3	1	2	1	2	2	3	5	4	1	1	2	0	0	2	0	2	1	2	2	2	3	2	41	37	27	2	0
3	3	2	1	1	1	2	4	5	4	1	1	0	0	0	2	0	2	1	2	2	2	3	2	41	37	21	2	0
3	3	1	2	1	2	2	3	5	4	1	2	3	0	0	2	0	2	1	2	2	2	3	2	41	37	27	2	0
3	3	2	2	1	2	2	4	5	4	1	2	2	0	0	2	0	2	1	2	2	2	3	2	41	37	27	2	0
3	3	1	2	1	2	2	3	5	4	1	1	3	0	0	2	0	2	1	2	2	2	3	2	41	37	27	2	0
3	3	1	1	1	2	2	3	5	4	1	2	2	0	0	2	0	2	1	2	2	2	3	2	41	37	27	2	0
3	3	1	1	1	2	2	3	5	4	1	1	2	0	0	2	0	2	1	2	2	2	3	2	41	37	27	2	0
3	3	1	2	1	2	2	3	5	4	1	1	2	0	0	2	0	2	1	2	2	2	3	2	41	37	27	2	0
4	3	1	2	1	2	2	3	5	4	1	1	2	0	0	2	0	2	2	2	2	2	3	2	41	37	27	2	0
3	3	1	1	1	2	2	4	5	4	1	1	2	0	0	2	0	2	1	2	2	2	3	2	41	37	27	2	0
3	3	1	2	1	2	2	3	5	4	1	1	2	0	0	2	0	2	1	2	2	2	3	2	41	37	27	2	0
4	3	2	1	2	1	2	4	5	1	1	1	2	0	0	2	0	2	2	2	2	3	3	2	50	48	13	5	0
3	3	5	1	2	1	3	1	4	1	1	1	2	0	0	3	0	2	5	2	2	3	3	1	50	48	13	5	0
4	3	6	2	3	1	8	5	3	1	1	1	2	0	0	2	0	1	3	2	2	3	3	2	50	48	13	5	0
4	3	6	2	2	2	3	1	4	1	1	1	2	0	0	2	0	2	1	1	2	3	2	1	50	48	13	5	0
2	3	3	2	2	2	5	5	4	1	1	1	2	0	0	3	0	2	2	2	2	3	3	2	50	48	13	5	0
4	3	5	2	1	1	5	5	4	1	1	1	1	0	0	2	0	2	3	2	2	3	3	2	50	48	13	5	0
3	3	5	2	2	2	3	1	4	1	1	1	2	0	0	2	0	2	4	2	2	3	3	1	50	48	13	5	0
2	3	6	2	1	1	5	1	2	1	1	1	2	0	0	2	0	2	3	2	2	3	3	2	50	48	13	5	0
4	3	6	2	2	1	8	5	2	1	1	1	2	0	0	2	0	2	4	1	2	3	2	1	50	48	14	5	0
4	3	5	1	2	2	5	1	4	1	1	1	2	0	0	2	0	2	3	2	2	3	3	2	50	48	13	5	0
4	3	5	1	3	1	5	1	4	1	1	1	1	0	0	2	0	2	4	2	2	3	3	2	50	48	13	5	0
4	3	4	1	2	2	1	2	4	1	1	1	2	0	0	2	0	2	4	2	2	3	3	1	50	48	13	5	0
2	3	6	2	4	1	8	5	2	1	1	1	2	0	0	3	0	2	1	2	2	3	3	2	50	48	13	5	0
4	3	6	1	1	2	3	1	4	1	1	1	2	0	0	2	0	2	1	1	2	3	2	1	50	48	13	5	0
4	3	6	1	1	1	3	1	2	1	1	1	2	0	0	2	1	2	2	2	2	3	3	2	50	48	13	5	0
4	3	6	1	1	2	3	1	4	1	1	1	2	0	0	2	0	2	2	2	2	3	3	1	50	48	13	5	0
3	3	8	1	3	1	8	5	2	1	1	2	2	0	0	2	1	4	2	1	2	3	2	1	48	46	18	4	0
4	3	7	1	1	2	5	5	2	1	1	1	2	0	0	2	0	2	1	1	2	3	2	1	48	46	18	4	0
4	3	5	1	3	1	5	1	4	1	1	1	1	0	0	3	0	4	2	2	2	3	3	2	48	46	18	4	0
4	3	7	2	1	2	5	5	4	1	1	1	2	0	0	2	0	1	2	2	2	3	3	2	48	46	18	4	0
4	3	7	1	2	1	8	5	4	1	1	1	1	0	0	2	0	2	2	1	2	3	2	1	48	46	18	4	0
3	3	3	1	4	1	5	5	1	1	1	1	2	0	0	2	0	3	5	1	2	3	2	1	48	46	18	4	0
4	3	7	1	2	1	5	5	2	1	1	1	1	0	0	3	1	2	1	1	2	3	2	1	48	46	18	4	0
3	3	7	2	4	1	8	5	2	1	1	1	2	0	0	3	0	2	2	1	2	3	2	1	48	46	18	4	0
2	3	6	1	2	1	8	5	4	1	1	2	1	0	0	2	0	2	1	1	2	3	2	1	48	46	18	4	0
4	3	6	1	3	1	6	1	3	1	1	1	1	0	0	2	0	3	3	1	2	3	2	1	48	46	18	4	0
4	3	3	1	4	2	3	1	1	1	1	1	2	0	0	2	0	2	1	3	2	3	3	2	48	46	18	4	0
3	3	6	2	3	1	3	1	4	2	1	2	1	0	0	2	1	2	2	1	2	3	2	1	30	32	10	2	1
3	3	9	1	2	1	8	5	3	2	1	2	1	0	0	2	1	2	2	1	2	3	2	1	30	32	10	2	1
4	3	7	2	4	1	8	5	4	2	1	2	1	0	0	2	1	2	1	1	2	3	2	1	30	32	4	2	1
3	3	7	2	2	1	8	5	4	2	1	2	1	0	0	2	1	2	1	2	2	2	3	1	30	32	10	2	1
3	3	7	2	1	2	1	2	4	2	1	2	2	0	0	2	1	2	1	2	2	2	3	1	30	32	10	2	1
4	3	7	1	1	2	1	2	4	2	1	1	2	0	0	2	1	2	1	2	2	2	3	1	30	32	10	2	1
3	3	7	1	2	2	1	2	4	2	1	1	1	0	0	2	1	2	2	2	2	2	3	1	30	32	10	2	1
4	3	8	1	2	1	8	5	4	2	1	2	1	0	0	2	1	1	1	2	2	2	3	1	30	32	10	2	1
4	3	4	1	2	1	3	1	3	2	1	1	1	0	0	2	1	2	1	2	2	2	3	1	30	32	10	2	1
3	3	6	2	3	1	3	1	3	2	1	1	1	0	0	2	1	2	2	2	2	2	3	2	30	32	10	2	1
3	3	3	1	4	2	3	1	3	1	1	2	2	0	0	2	0	2	2	1	2	3	2	1	20	18	10	2	0
3	3	6	2	2	1	8	5	4	1	1	1	1	0	0	2	0	2	1	2	2	2	3	2	20	18	10	2	0
3	3	4	2	4	1	3	1	3	1	1	1	1	0	0	2	0	2	3	2	2	2	3	2	20	18	10	2	0
4	3	5	2	3	1	3	1	3	2	1	1	1	0	0	2	0	2	1	2	2	2	3	2	20	18	10	2	0
4	3	7	1	2	1	8	5	4	1	1	1	1	0	0	2	0	2	1	2	2	2	3	2	20	18	10	2	0
3	3	4	1	4	2	1	2	3	1	1	1	2	0	0	2	0	2	1	2	2	2	3	2	20	18	10	2	0
4	3	5	1	3	1	1	5	4	1	1	1	1	0	0	2	0	2	1	2	2	2	3	2	20	18	10	2	0
4	3	7	1	2	1	3	5	1	2	1	3	2	0	0	2	0	2	3	1	2	3	3	2	35	35	17	4	0
3	3	8	1	2	1	6	5	4	2	1	2	2	0	0	2	0	2	2	1	2	2	3	2	35	35	17	4	0
4	3	7	1	2	1	3	5	4	2	1	1	1	0	0	2	1	2	2	2	2	3	3	2	35	35	16	6	0
4	3	7	1	2	1	3	5	2	2	1	2	0	0	0	2	1	2	2	2	2	3	3	2	35	35	16	6	0
3	3	2	2	3	1	2	4	5	2	1	1	2	0	0	2	0	2	1	2	2	3	3	2	35	35	17	4	0
3	3	8	1	2	1	5	5	2	2	1	3	2	0	0	2	1	2	2	2	2	3	3	2	35	35	17	4	0
3	3	9	1	2	1	8	5	2	2	1	3	2	0	0	2	0	2	1	2	2	3	2	2	35	35	17	4	0
4	3	7	1	4	1	8	5	2	1	1	1	1	0	0	2	0	2	1	2	2	3	2	1	36	37	6	4	1
4	3	6	1	2	2	8	5	2	1	1	1	2	0	0	2	0	2	1	2	2	3	2	1	36	33	6	4	0
3	3	6	1	4	1	8	5	2	1	1	1	2	0	0	2	0	2	5	2	2	3	2	1	36	33	6	4	0
3	3	8	1	1	1	8	5	2	1	1	1	2	0	0	2	0	2	5	2	2	3	3	1	36	33	6	4	0
3	3	6	2	3	1	8	5	4	1	1	1	2	0	0	2	0	2	1	2	2	3	3	1	36	33	6	4	0
4	3	7	1	1	2	8	5	4	1	1	1	2	0	0	2	0	2	3	2	2	3	3	1	36	33	6	4	0
3	3	6	1	2	1	8	5	4	1	1	1	2	0	0	2	0	2	1	2	2	3	3	1	36	33	6	4	0
4	3	6	1	2	2	1	2	4	1	1	1	2	0	0	2	0	2	4	2	2	3	3	1	36	33	6	4	0
3	3	6	1	3	2	6	1	4	1	1	1	2	0	0	2	0	2	2	2	2	3	3	1	36	33	6	4	0
1	3	6	1	3	1	8	5	2	1	1	1	2	0	0	2	0	2	1	2	2	3	2	1	36	33	6	4	0
4	3	7	1	3	1	8	5	4	1	1	1	2	0	0	2	1	2	4	2	2	3	2	1	36	33	6	4	0
4	3	7	1	2	2	8	5	2	1	1	2	2	0	0	2	0	2	2	2	2	3	2	1	36	33	6	4	0
4	3	6	1	1	2	1	2	4	1	1	1	2	0	0	2	0	2	1	2	2	3	2	1	36	33	6	4	0
4	3	7	1	1	2	1	2	4	1	1	1	2	0	0	2	0	2	1	2	2	3	2	1	36	33	6	4	0
4	3	5	1	2	1	1	5	4	1	1	1	2	0	0	2	0	2	5	2	2	3	3	1	36	33	6	4	0
4	3	3	2	4	1	3	1	4	1	1	1	2	0	0	2	0	2	3	2	2	3	3	1	36	33	6	4	0
4	3	7	2	1	1	8	5	4	1	1	1	2	0	0	2	1	3	4	2	2	3	3	1	36	33	6	4	0
4	3	7	2	2	1	8	5	4	1	1	1	2	0	0	2	1	3	1	2	2	3	3	1	36	33	6	4	0
4	3	6	2	3	2	8	5	4	1	1	1	2	0	0	2	0	2	4	2	2	3	3	1	36	33	6	4	0
4	3	6	1	3	2	1	2	4	1	1	1	2	1	0	2	1	3	1	2	2	3	3	1	36	33	6	4	0
2	3	8	1	3	1	8	5	2	1	1	1	1	0	0	2	0	2	4	2	2	3	3	2	48	46	18	4	0
4	3	7	1	2	1	8	5	4	1	1	1	2	0	0	3	1	3	1	3	2	3	3	2	48	46	18	4	0
2	3	6	1	2	1	5	1	2	1	1	1	1	0	0	3	1	3	2	1	2	3	2	1	48	46	18	4	0
3	3	6	1	1	1	3	1	4	2	1	2	1	0	0	2	0	2	1	1	2	2	3	1	52	52	13	4	0
3	3	8	1	2	1	8	5	4	2	1	1	1	0	0	2	0	2	1	1	2	2	2	1	52	52	13	4	0
4	3	6	1	2	1	3	1	4	2	2	3	1	0	0	2	0	2	1	2	2	2	3	2	52	52	13	4	0
3	3	7	1	3	1	8	5	4	2	2	3	1	0	0	2	0	2	1	2	2	2	3	2	52	52	13	4	0
4	3	6	2	2	2	1	2	4	2	1	2	2	0	0	2	0	2	2	2	2	2	3	2	52	52	13	4	0
2	3	7	2	2	2	1	2	4	2	2	3	2	0	0	2	0	2	1	2	2	2	3	2	52	52	13	4	0
4	3	4	2	4	2	3	1	4	2	1	2	2	0	0	2	0	2	1	2	2	2	3	2	52	52	13	4	0
4	3	7	1	2	1	8	5	4	2	2	3	1	0	0	2	0	2	1	2	2	2	3	2	52	52	13	4	0
4	3	3	1	3	1	3	1	1	2	1	2	1	0	0	2	0	2	1	2	2	2	3	2	52	52	13	4	0
4	3	5	1	3	1	3	1	4	2	1	2	1	0	0	2	0	2	1	2	2	2	3	2	52	52	13	4	0
3	3	7	1	3	1	8	5	4	2	1	1	1	0	0	2	1	2	1	1	2	3	2	1	44	44	13	6	0
2	3	5	2	2	2	1	2	4	2	1	1	2	0	0	2	0	2	1	1	2	3	2	1	44	44	13	6	0
4	3	5	2	1	2	1	2	4	2	1	1	2	0	0	2	1	3	3	1	1	3	2	1	44	44	16	3	0
4	3	7	1	3	1	8	5	4	2	1	1	2	0	0	2	1	2	2	1	2	3	2	1	44	44	13	6	0
4	3	7	1	3	1	8	5	4	2	1	1	2	0	0	2	1	2	1	1	2	3	2	1	44	44	13	6	0
4	3	7	1	3	1	3	1	4	2	1	1	1	0	0	2	1	2	2	1	2	3	2	1	44	44	13	6	0
3	3	6	2	3	1	8	5	4	2	1	1	2	0	0	2	1	2	2	1	2	2	2	1	44	44	13	6	0
4	3	8	2	1	1	8	5	3	2	1	1	2	0	0	2	1	2	2	1	2	2	2	1	44	44	13	6	0
4	3	8	1	1	1	8	5	4	2	1	1	2	0	0	2	1	2	1	1	2	2	2	1	44	44	13	6	0
3	3	8	1	1	1	8	5	3	2	1	1	1	0	0	2	1	2	1	1	2	2	2	1	44	44	13	6	0
4	3	6	2	2	2	1	5	4	2	1	1	2	0	0	2	1	2	2	1	2	2	2	1	44	44	13	6	0
4	3	8	2	1	2	1	5	4	2	1	1	2	0	0	2	0	1	2	1	2	2	2	1	44	44	13	6	0
4	3	7	2	2	1	8	5	4	2	1	1	2	0	0	2	1	2	2	1	2	2	2	1	44	44	13	6	0
2	3	6	1	4	1	7	1	4	2	1	1	2	0	0	2	1	2	2	1	2	2	2	1	44	44	13	6	0
3	3	8	1	1	2	1	5	4	2	1	1	2	0	0	2	1	2	1	1	2	2	2	1	40	40	13	6	0
3	3	5	1	3	2	1	2	4	2	1	1	2	0	0	2	0	2	1	2	2	3	2	1	43	43	12	6	0
4	3	9	1	1	1	8	5	4	2	1	1	4	0	0	2	0	2	1	2	2	3	2	1	43	43	12	6	0
2	3	7	1	3	1	8	5	4	2	1	1	2	0	0	2	0	2	1	2	2	3	2	1	43	43	12	6	0
4	3	9	1	2	2	1	5	3	2	1	1	2	0	0	2	0	3	2	2	2	3	2	1	43	43	12	6	0
3	3	8	1	2	2	1	5	3	2	1	1	2	0	0	2	1	2	3	2	2	3	2	1	43	43	12	6	0
3	3	8	2	2	2	8	5	2	2	1	1	2	0	0	2	0	2	1	2	2	3	2	1	43	43	12	6	0
2	3	6	2	2	2	1	5	3	2	1	1	2	0	0	2	0	2	1	1	2	2	2	1	43	43	12	6	0
4	3	8	2	3	2	8	5	4	2	1	1	2	0	0	2	0	2	2	1	2	2	2	1	43	43	12	6	0
4	3	4	2	4	1	3	1	4	2	1	1	2	0	0	2	0	2	2	1	2	2	2	1	43	43	12	6	0
4	3	7	2	3	1	8	5	4	2	1	1	2	0	0	2	0	2	1	1	2	2	2	1	43	43	12	6	0
2	3	5	1	3	1	3	1	4	2	1	1	2	0	0	2	0	2	1	1	2	2	2	1	43	43	12	6	0
4	3	6	1	3	1	3	1	4	2	1	1	2	0	0	2	0	2	1	1	2	2	2	1	43	43	12	6	0
3	3	3	2	3	1	3	1	4	3	1	1	2	0	0	2	0	2	1	2	2	4	3	2	30	24	15	7	0
4	3	3	2	2	2	1	2	2	3	1	1	0	0	0	2	0	2	1	2	2	3	3	1	30	24	15	7	0
2	3	3	2	2	2	1	2	2	3	1	1	2	0	0	2	0	2	1	2	2	4	3	2	30	24	15	7	0
3	3	3	2	4	1	3	1	2	3	1	1	1	0	0	2	0	2	1	2	2	4	3	2	30	24	15	7	0
2	3	4	2	3	1	3	1	4	3	1	1	0	0	0	2	0	2	1	2	2	4	3	2	30	24	15	7	0
2	3	4	2	3	1	3	1	2	3	1	1	2	0	0	2	0	2	1	2	2	3	3	1	30	24	15	7	0
1	3	4	2	3	1	3	1	2	3	1	1	1	0	0	2	0	2	1	2	2	3	3	1	30	24	15	7	0
2	3	3	2	3	2	1	2	2	3	1	1	2	0	0	2	0	2	1	2	2	3	3	1	30	24	15	7	0
4	3	3	2	4	1	3	1	2	3	1	1	1	0	0	2	0	2	1	2	2	3	3	1	30	24	15	7	0
2	3	3	2	2	2	1	2	2	3	1	1	2	0	0	2	0	2	1	2	2	3	3	1	30	24	15	7	0
4	3	4	2	4	1	3	1	2	3	1	1	0	0	0	2	0	2	1	2	2	3	3	1	30	24	15	7	0
4	3	3	2	4	2	3	1	2	3	1	1	2	0	0	2	0	2	1	2	2	3	3	1	30	24	15	7	0
3	3	2	1	3	2	2	4	5	1	1	1	2	0	0	2	0	3	3	3	2	2	3	2	64	50	13	4	0
2	3	6	1	1	2	3	1	4	1	1	1	0	0	0	2	0	3	1	2	2	3	2	1	64	50	13	4	0
4	3	6	1	2	1	6	1	4	1	1	1	1	0	0	2	1	2	5	3	2	3	3	3	64	50	13	4	0
4	3	8	2	2	1	8	5	2	1	1	1	2	0	0	2	1	2	5	3	2	2	3	2	64	50	13	4	0
4	3	2	2	2	2	2	4	5	1	1	1	0	0	0	2	0	2	2	2	2	3	2	1	64	50	13	4	0
4	3	4	1	4	2	5	1	4	1	1	1	2	0	0	2	0	2	1	2	2	3	2	1	64	50	13	4	0
3	3	2	1	3	2	2	4	5	1	1	1	0	0	0	2	0	2	2	2	2	3	3	2	64	50	13	4	0
4	3	2	1	3	1	2	4	1	1	1	1	2	0	0	2	0	3	5	2	2	3	3	2	64	50	13	4	0
4	3	6	2	4	1	5	1	4	1	1	1	1	0	0	2	0	1	1	2	2	2	1	2	64	50	13	4	0
4	3	6	1	3	2	3	1	2	1	1	1	0	0	0	2	0	2	3	2	2	3	3	2	64	50	13	4	0
4	3	5	1	2	1	3	1	4	1	1	1	1	0	0	2	1	2	5	2	2	3	3	2	64	50	13	4	0
4	3	5	1	4	1	3	1	4	1	1	1	2	0	0	2	0	2	5	2	2	3	3	2	64	50	13	4	0
4	3	6	2	1	2	1	5	4	2	1	1	2	0	0	2	1	3	3	2	2	3	2	1	26	26	10	6	0
4	3	7	1	3	1	8	5	4	2	1	1	2	0	0	2	1	3	2	2	2	3	2	1	26	26	10	6	0
4	3	6	1	2	2	1	2	4	2	1	1	2	0	0	2	1	3	2	2	2	3	2	1	26	26	10	6	0
4	3	6	1	2	2	1	2	4	2	1	1	2	0	0	2	1	3	1	2	2	3	2	1	26	26	10	6	0
2	3	5	2	4	1	6	1	4	2	1	1	2	0	0	2	1	3	1	2	2	3	2	1	26	26	10	6	0
4	3	6	2	2	2	1	2	4	2	1	1	2	0	0	2	1	3	1	2	2	3	2	1	26	26	10	6	0
4	3	6	2	2	2	1	5	4	2	1	1	2	0	0	2	1	3	1	2	2	3	2	1	26	26	10	6	0
4	3	7	2	3	1	8	5	4	2	1	1	0	0	0	2	0	2	1	2	2	3	2	1	26	26	20	6	0
4	3	5	2	3	1	3	1	4	2	1	3	0	0	0	2	0	2	1	2	2	2	2	1	26	26	10	6	0
4	3	8	2	1	1	8	5	4	2	1	1	2	0	0	2	1	3	2	2	2	3	2	2	26	26	10	6	0
4	3	7	1	2	1	8	5	4	2	1	1	1	0	0	2	1	2	1	2	2	2	3	2	40	41	20	4	1
3	3	8	2	3	1	8	5	4	2	1	1	1	0	0	2	1	2	2	2	2	2	3	2	40	41	20	4	1
4	3	6	1	1	2	1	2	4	2	1	1	2	0	0	2	1	2	1	2	2	2	3	2	40	41	20	4	1
4	3	7	2	3	1	8	5	4	2	1	1	1	0	0	2	1	2	1	2	2	2	3	2	40	41	20	4	1
4	3	7	1	1	2	1	2	4	2	1	1	2	0	0	2	1	2	2	2	2	2	3	2	40	41	20	4	1
4	3	7	2	3	1	8	5	4	2	1	1	1	0	0	2	1	2	1	2	2	2	3	1	40	41	20	4	1
4	3	6	1	4	1	8	5	4	2	1	1	1	0	0	2	1	2	2	2	2	2	3	1	40	41	20	4	1
4	3	6	2	2	1	8	5	4	2	1	1	1	0	0	2	1	2	2	1	2	2	3	1	40	41	20	4	1
4	3	7	1	2	1	8	5	4	2	1	1	1	0	0	2	0	2	2	1	2	2	2	1	40	41	20	4	1
4	3	7	2	3	1	8	5	4	2	1	1	1	0	0	2	1	2	1	1	2	2	3	1	40	41	20	4	1
3	3	5	2	1	2	1	2	4	3	1	1	2	0	0	2	0	2	2	2	2	3	2	1	32	32	13	8	0
4	3	3	2	2	2	3	1	2	3	1	1	2	0	0	2	0	2	2	2	2	3	2	1	32	32	13	8	0
4	3	3	2	4	1	3	1	2	3	1	1	2	0	0	2	0	2	1	2	2	3	2	1	32	32	13	8	0
4	3	5	2	3	1	3	1	4	3	1	1	1	0	0	2	0	2	1	2	2	3	2	1	32	32	13	8	0
3	3	5	2	4	1	3	1	4	3	1	1	4	0	0	2	0	2	1	2	2	3	2	1	32	32	13	8	0
4	3	3	2	4	1	6	1	4	3	1	1	1	0	0	2	0	2	1	2	2	3	2	1	32	32	13	8	0
4	3	3	2	2	2	5	1	2	3	1	1	2	0	0	2	0	2	1	2	2	3	2	1	32	32	13	8	0
4	3	4	2	3	1	5	5	4	3	1	1	1	0	0	2	0	2	1	2	2	3	2	1	32	32	13	8	0
4	3	6	2	2	1	8	5	4	3	1	1	1	0	0	2	0	2	3	2	2	3	2	1	32	32	13	8	0
3	3	4	2	4	1	6	1	4	3	1	1	1	0	0	2	0	2	1	2	2	3	2	1	32	32	13	8	0
4	3	8	2	1	2	5	5	2	1	1	1	2	0	0	2	1	2	1	2	2	3	3	2	31	30	15	3	0
3	3	4	2	2	1	5	5	4	1	1	1	2	0	0	2	0	2	1	2	2	3	3	2	31	30	15	3	0
3	3	6	1	2	1	8	5	4	1	1	1	2	0	0	2	0	2	1	2	2	3	3	2	31	30	15	3	0
4	3	7	2	2	1	8	5	4	1	1	1	2	0	0	2	0	2	2	2	2	3	3	2	31	30	15	3	0
4	3	6	1	4	2	5	1	4	1	1	1	2	0	0	3	1	2	2	2	2	3	3	2	31	30	15	3	0
4	3	7	1	1	1	8	5	2	1	1	1	1	0	0	2	1	2	1	2	2	3	3	2	31	30	15	3	0
4	3	4	2	4	2	6	1	3	1	1	1	2	0	0	2	0	2	1	2	2	3	3	2	31	30	15	3	0
4	3	6	2	3	1	8	5	4	1	1	1	2	1	0	2	1	2	2	1	2	3	2	1	31	30	15	3	0
4	3	6	2	1	1	8	5	4	1	1	1	2	0	0	2	0	2	1	1	2	3	2	1	31	31	15	3	0
4	3	4	2	1	2	1	2	4	1	1	1	2	0	0	2	0	2	1	1	2	3	2	1	31	30	15	3	0
4	3	8	1	3	2	4	5	3	1	1	2	2	0	0	2	1	2	2	1	2	3	2	1	43	28	10	2	0
4	3	6	1	1	2	5	5	3	1	1	1	2	0	0	3	0	1	1	1	2	3	2	1	43	38	10	2	0
4	3	5	2	1	2	5	5	4	1	1	1	2	0	0	2	0	2	1	1	2	3	2	1	43	38	10	2	0
4	3	6	1	2	2	3	1	4	1	1	1	2	0	0	2	1	2	1	1	2	3	2	1	43	38	10	2	0
4	3	6	1	2	2	5	5	1	1	2	2	2	0	0	3	0	2	1	1	2	3	2	1	43	38	10	2	0
4	3	8	1	3	1	8	5	2	1	1	1	1	0	0	2	1	2	2	2	2	3	2	1	43	28	10	2	0
4	3	2	1	1	2	2	4	5	1	1	1	2	0	0	3	0	3	1	2	2	3	2	1	43	38	10	2	0
4	3	4	2	4	1	3	1	3	1	1	1	2	0	0	3	0	1	2	2	2	3	2	1	43	38	10	2	0
4	3	4	2	1	2	5	5	4	1	1	1	3	0	0	2	1	1	1	2	2	3	2	1	43	38	10	2	0
4	3	6	1	2	2	3	1	1	1	1	1	2	0	0	2	0	3	2	2	2	3	2	1	43	38	10	2	0
3	3	6	1	2	2	4	5	2	1	1	1	2	0	0	2	1	3	4	3	2	3	3	3	46	39	25	4	0
4	3	8	1	3	1	5	5	2	1	1	1	1	0	0	2	1	3	5	1	2	3	2	1	46	39	25	4	0
4	3	3	2	3	1	5	5	1	1	1	1	2	0	0	2	0	4	4	1	2	3	2	1	46	39	25	4	0
4	3	7	2	2	2	5	5	2	1	1	1	2	0	0	2	1	3	3	1	2	3	2	1	46	39	25	4	0
3	3	6	1	3	1	5	5	1	1	1	1	2	0	0	2	1	2	3	2	2	3	3	2	46	39	25	4	0
2	3	7	1	1	2	5	5	2	1	1	1	0	0	0	2	0	2	2	2	2	3	3	2	46	39	25	4	0
3	3	8	2	3	1	8	5	2	1	1	2	1	0	0	2	1	3	4	1	2	3	2	1	46	39	25	4	0
2	3	7	1	2	2	5	5	2	1	1	1	0	0	0	3	1	3	3	1	2	3	2	1	46	39	25	4	0
4	3	6	1	1	1	5	5	4	1	1	1	2	0	0	2	1	2	1	1	2	3	2	1	46	39	25	4	0
4	3	9	2	3	1	8	5	2	2	1	1	1	0	0	2	1	2	1	1	2	3	2	1	42	49	16	4	1
4	3	9	2	1	2	1	2	4	2	1	1	2	0	0	2	1	2	1	1	2	3	2	1	42	49	16	4	1
4	3	6	1	1	2	1	2	4	2	1	1	2	0	0	2	1	2	1	1	2	3	2	1	42	49	16	4	1
2	3	8	1	1	2	1	2	4	2	1	1	2	0	0	3	1	2	2	1	2	2	2	1	42	49	16	4	1
3	3	8	1	2	1	8	5	4	2	1	1	1	0	0	2	1	2	1	1	2	2	2	1	42	49	16	4	1
2	3	8	1	1	1	8	5	2	2	1	1	1	0	0	2	1	2	1	1	2	2	2	1	42	49	16	4	1
3	3	7	2	2	1	8	5	4	2	1	1	1	0	0	2	1	2	1	2	2	2	3	2	42	49	16	4	1
1	3	9	2	1	2	1	2	4	2	1	1	2	0	0	2	1	2	2	2	2	2	3	2	42	49	16	4	1
1	3	9	1	2	1	8	5	4	2	1	1	1	0	0	2	1	2	2	2	2	2	3	2	42	49	16	4	1
3	3	8	2	3	1	8	5	2	2	1	1	1	0	0	2	1	2	1	1	2	3	2	1	42	49	16	4	1
3	1	1	2	1	2	2	3	5	4	1	1	2	0	0	3	0	3	1	1	2	2	2	1	53	47	22	6	0
3	1	1	2	1	2	2	3	5	4	1	2	2	0	0	3	0	4	1	2	2	3	2	2	53	47	22	6	0
3	1	1	2	1	2	2	3	5	4	1	2	2	0	0	3	0	4	1	2	2	2	3	2	53	50	22	6	0
1	1	1	2	1	1	2	3	5	4	1	3	2	0	0	2	0	4	1	2	2	3	2	2	53	50	22	6	0
2	1	1	1	1	2	2	3	5	4	1	2	2	0	0	2	0	4	1	2	2	3	2	2	53	47	22	6	0
4	1	1	2	1	2	2	3	5	4	1	1	2	0	0	3	0	3	1	1	2	1	1	1	53	47	22	6	0
2	1	1	1	1	2	2	3	5	4	1	1	2	0	0	2	0	4	1	1	2	1	1	1	53	47	22	6	0
4	1	1	1	1	2	2	3	5	4	1	1	2	0	0	2	0	4	1	1	2	1	1	1	53	47	22	6	0
1	1	2	1	1	2	2	4	5	4	1	1	2	0	0	2	0	4	2	1	2	2	2	1	53	47	22	6	0
2	1	1	2	1	2	2	3	5	4	1	1	2	0	0	2	0	4	1	1	2	1	1	1	53	47	22	6	0
3	1	3	2	2	2	1	2	4	1	1	1	0	0	0	2	0	2	2	2	2	2	3	2	46	51	17	4	1
1	1	6	2	2	2	1	1	4	1	1	1	0	0	0	2	0	2	2	2	2	2	3	2	46	51	17	4	1
1	1	4	2	2	2	1	2	4	1	1	1	0	0	0	2	0	2	1	2	2	2	3	2	46	51	17	4	1
2	1	7	1	2	2	1	2	4	1	1	1	0	0	0	2	0	2	2	2	2	2	3	2	46	51	17	4	1
4	1	8	2	2	2	1	2	4	1	1	1	0	0	0	2	0	2	2	2	2	2	3	2	46	51	17	4	1
3	1	4	1	3	2	1	2	4	1	1	1	2	0	0	2	0	2	1	2	2	2	3	2	46	51	17	4	1
3	1	6	2	2	2	1	2	4	1	1	1	2	0	0	2	0	2	3	2	2	2	3	2	46	51	17	4	1
1	1	4	1	2	2	1	2	4	1	1	1	2	0	0	2	0	2	1	2	2	2	3	2	46	51	17	4	1
1	1	7	2	3	1	3	5	4	1	1	1	2	0	0	2	0	2	3	2	2	2	3	2	46	51	17	4	1
3	1	5	1	2	2	1	2	4	1	1	1	2	0	0	2	0	2	1	2	2	2	3	2	46	51	17	4	1
3	1	7	1	2	1	1	2	4	1	1	2	2	0	0	2	0	2	1	1	2	2	1	1	39	28	14	4	0
2	1	7	1	2	2	1	2	4	1	1	1	0	0	0	2	0	2	1	1	2	2	1	1	39	28	14	4	0
3	1	7	2	1	2	1	2	3	1	1	1	2	0	0	2	1	4	1	1	2	2	2	1	39	28	14	4	0
4	1	6	1	2	2	1	2	3	1	1	1	0	1	0	2	1	2	1	1	2	2	1	1	39	28	14	4	0
4	1	4	1	2	2	5	1	4	1	1	1	2	0	0	2	0	2	1	1	2	2	1	1	39	28	14	4	0
3	1	6	2	1	2	1	2	2	1	1	1	2	0	0	2	0	2	2	1	2	2	1	1	39	28	14	4	0
4	1	1	1	1	2	2	3	5	1	1	3	2	0	0	2	0	2	1	1	2	2	1	1	39	28	14	4	0
4	1	3	2	3	2	1	2	4	1	1	1	2	0	0	2	0	3	1	1	2	2	1	1	39	28	14	4	0
2	1	4	2	2	2	1	2	3	1	1	1	2	0	0	2	0	2	1	1	2	2	1	1	39	28	14	4	0
4	1	3	1	3	2	1	2	4	1	1	1	2	1	0	2	0	3	1	1	2	2	1	1	39	28	14	4	0
3	1	2	2	3	2	2	4	5	1	1	1	2	0	0	2	0	1	1	1	2	2	2	1	45	51	18	4	1
2	1	2	2	3	2	1	2	1	1	1	2	2	0	0	2	0	2	1	1	2	2	2	1	46	51	16	4	1
2	1	7	2	2	2	1	2	4	1	1	3	2	0	0	2	0	2	1	1	2	2	2	1	46	51	16	4	1
4	1	4	1	2	2	1	2	4	1	1	3	2	0	0	2	0	2	1	1	2	2	2	1	46	51	16	4	1
4	1	6	1	2	2	1	2	3	1	1	2	2	0	0	2	0	1	1	1	2	2	2	1	46	51	16	4	1
4	1	7	1	1	2	1	2	2	1	1	2	2	0	0	2	0	3	1	1	2	2	2	1	45	51	18	4	1
3	1	6	1	1	1	6	5	2	1	1	2	1	0	0	2	0	1	2	1	2	2	2	1	45	51	18	4	1
4	1	4	1	3	2	1	2	3	1	1	2	2	0	0	2	0	1	1	1	2	2	2	1	46	51	18	4	1
2	1	7	1	1	2	1	2	2	1	1	3	1	0	0	2	0	1	1	1	2	2	2	1	46	51	18	4	1
4	1	7	2	3	2	1	2	2	1	1	1	1	0	0	2	0	2	3	1	2	2	2	1	47	41	14	3	0
3	1	3	1	3	2	3	1	4	1	1	1	2	0	0	2	0	3	1	1	2	2	2	1	47	41	14	4	0
4	1	7	2	2	2	1	2	2	1	1	1	3	0	0	2	0	3	1	1	2	3	3	1	47	41	14	3	0
3	1	8	2	1	1	1	5	4	1	1	2	2	0	0	2	0	2	2	2	2	3	2	2	47	41	14	3	0
4	1	4	1	2	2	1	2	4	1	1	2	0	0	0	2	0	2	2	2	2	3	2	2	47	41	14	3	0
3	1	5	2	2	2	1	2	4	1	1	2	3	0	0	2	0	2	2	2	2	3	2	2	47	41	14	3	0
3	1	4	1	3	2	5	1	3	1	1	1	2	0	0	2	0	2	1	3	2	1	3	2	47	43	14	7	0
3	1	5	2	2	2	1	2	3	1	1	1	2	0	0	2	0	2	1	3	2	1	3	2	47	43	14	7	0
3	1	6	1	2	2	5	1	2	1	1	1	2	0	0	2	0	2	2	2	2	2	2	1	47	43	14	7	0
2	1	6	1	1	1	6	1	2	1	1	1	1	0	0	2	0	2	1	2	2	1	3	2	47	43	14	7	0
4	1	9	1	1	2	1	2	3	2	1	1	2	0	0	2	1	3	1	1	2	2	2	1	53	42	16	4	0
2	1	9	2	1	2	1	5	2	2	1	1	2	0	0	2	1	2	1	1	2	2	2	1	53	42	16	4	0
2	1	8	1	1	1	1	5	2	2	1	1	0	0	0	2	0	2	1	1	2	2	2	1	53	42	16	4	0
4	1	9	2	1	2	1	5	3	2	1	1	2	0	0	2	1	2	1	1	2	1	2	1	53	42	16	4	0
4	1	8	2	1	2	1	5	3	2	1	1	0	0	0	2	1	2	1	1	2	2	2	1	53	42	16	4	0
4	1	8	1	1	2	1	2	4	2	1	2	2	0	0	3	1	3	1	1	2	2	2	1	53	42	16	4	0
4	1	6	1	2	2	1	2	4	2	1	2	0	0	0	4	1	3	1	1	2	2	2	1	53	42	16	4	0
4	1	7	2	1	2	1	5	4	2	1	1	0	0	0	2	1	2	1	1	2	2	2	1	53	42	16	4	0
2	1	5	2	2	2	1	2	4	2	1	1	2	0	0	2	0	1	1	1	2	2	2	1	53	42	16	4	0
4	1	8	2	1	2	1	5	2	2	1	1	2	0	0	2	1	2	1	1	2	2	2	1	53	42	16	4	0
2	1	7	1	1	2	1	2	3	2	1	1	0	0	0	2	1	1	1	2	2	2	2	2	53	42	16	4	0
4	1	8	2	2	1	1	2	3	2	1	1	2	0	0	2	1	1	1	2	2	2	2	2	53	42	16	4	0
4	1	7	1	1	2	1	5	3	2	1	1	0	0	0	2	0	1	1	1	2	2	1	1	53	42	16	4	0
3	1	8	1	2	1	8	5	2	2	1	3	1	0	0	2	1	1	1	2	2	2	2	2	53	42	16	4	0
4	1	6	1	2	2	1	2	2	2	1	1	2	0	0	3	0	1	1	2	2	2	2	2	53	42	16	4	0
3	1	6	1	1	2	1	2	4	2	1	1	2	0	0	2	0	1	1	1	2	2	1	1	53	42	16	4	0
3	1	7	1	2	2	1	2	1	2	1	3	2	0	0	2	0	2	1	1	2	2	1	1	53	42	16	4	0
2	1	8	2	1	2	1	2	2	2	1	2	2	0	0	4	0	2	1	2	2	2	2	1	53	42	16	4	0
3	1	7	1	2	2	1	2	4	2	1	2	2	0	0	3	1	4	1	1	2	3	2	1	46	48	16	5	1
2	1	9	1	1	2	1	2	4	2	1	2	2	0	0	3	0	2	1	2	2	2	2	2	50	54	17	5	1
4	1	8	2	1	2	1	2	3	2	1	3	2	0	0	1	1	2	1	2	2	2	2	2	50	54	17	5	1
4	1	7	2	1	2	1	2	2	2	1	1	2	0	0	2	0	1	1	1	2	2	1	1	50	54	17	5	1
4	1	7	2	1	2	1	2	2	2	1	3	2	0	0	2	0	1	1	1	2	2	1	1	50	54	17	5	1
3	1	7	1	2	2	1	2	4	2	1	2	0	0	0	3	1	4	1	1	2	2	2	1	46	48	16	5	1
4	1	7	1	2	1	3	5	4	2	1	2	1	0	0	2	1	3	1	2	2	3	3	2	55	55	17	4	0
4	1	8	2	1	2	8	5	1	2	1	3	2	0	0	2	1	1	2	1	2	3	2	1	50	54	17	5	1
1	1	7	1	2	2	1	2	4	2	1	1	2	0	0	1	1	2	2	2	2	3	3	2	55	55	17	4	0
4	1	5	1	2	2	1	2	4	2	1	3	2	0	0	2	0	1	1	1	2	2	2	1	50	54	17	5	1
3	1	5	1	3	2	1	2	2	2	1	2	2	0	0	2	0	1	2	1	2	2	2	1	50	54	17	5	1
3	1	7	2	1	2	1	5	4	2	1	2	2	0	0	2	0	3	1	1	2	3	2	1	46	48	16	5	1
1	1	7	1	1	2	1	2	3	2	1	1	2	0	0	3	1	4	1	1	2	3	2	1	46	48	16	5	1
3	1	7	2	2	1	3	5	2	2	1	2	1	0	0	3	1	4	1	1	2	3	2	1	46	48	16	5	1
3	1	8	1	1	2	8	5	2	2	1	3	1	0	0	3	0	4	1	1	2	3	2	1	46	48	16	5	1
2	1	8	1	4	2	1	2	3	2	1	2	2	0	0	2	0	2	1	1	2	2	2	1	46	48	16	5	1
4	1	6	2	3	1	5	5	4	2	1	1	2	0	0	2	1	4	1	1	2	2	2	1	46	48	16	5	1
4	1	8	2	1	2	1	5	2	2	1	2	2	0	0	3	0	4	1	1	2	2	2	1	46	48	16	5	1
3	1	8	1	1	2	1	5	4	2	1	2	2	0	1	3	1	1	1	1	2	3	2	1	46	48	16	5	1
3	1	7	1	3	1	8	5	2	2	1	1	1	1	0	3	0	4	1	1	2	3	2	1	46	48	16	5	1
4	1	8	1	3	2	8	5	1	2	1	1	0	0	0	2	1	4	1	1	2	3	2	1	46	48	16	5	1
3	1	7	2	1	1	5	5	4	2	1	2	2	0	0	3	0	2	1	1	2	2	2	1	28	17	10	2	0
4	1	5	1	2	2	1	2	4	2	1	2	2	0	0	3	0	4	1	2	2	2	2	1	28	17	10	2	0
4	1	5	2	2	2	1	2	4	2	1	2	2	0	0	3	0	3	1	1	2	2	2	1	28	17	10	2	0
4	1	5	1	2	2	1	2	4	2	1	1	0	0	0	3	0	3	1	1	2	2	2	1	28	17	10	2	0
2	1	8	1	1	1	8	5	2	2	1	3	2	0	0	3	0	4	1	1	2	2	2	1	28	17	10	2	0
4	1	5	1	2	2	1	2	4	2	1	1	2	0	0	3	0	2	1	1	2	2	2	1	28	17	10	2	0
3	1	7	2	1	2	1	2	2	2	1	3	2	0	0	3	0	3	1	1	2	2	2	1	28	17	10	2	0
4	1	3	1	1	2	1	2	4	2	1	2	2	0	0	3	0	2	2	1	2	2	2	1	28	17	10	2	0
4	1	8	2	1	1	5	5	2	2	1	3	2	0	0	3	0	2	1	2	2	2	2	1	28	17	10	2	0
4	1	8	2	2	1	5	5	4	2	1	3	2	0	0	3	0	4	1	1	2	2	2	1	28	17	10	2	0
4	1	5	1	2	2	1	2	4	2	1	1	2	0	0	2	0	1	1	3	2	2	3	3	53	42	16	4	0
4	1	7	1	1	2	1	2	2	2	1	1	2	0	0	3	1	1	1	3	2	2	3	3	53	42	16	4	0
4	1	9	1	1	2	1	2	2	2	1	1	2	0	0	2	1	1	1	2	2	2	2	2	53	42	16	4	0
4	1	8	2	1	2	1	2	2	2	1	1	2	0	0	2	0	1	1	2	2	2	2	2	53	42	16	4	0
4	1	7	1	1	2	1	2	2	2	1	2	0	0	0	2	1	1	1	2	2	2	2	2	53	42	16	4	0
2	1	7	1	1	2	1	2	2	2	1	1	2	0	0	2	0	1	1	3	2	2	3	3	53	42	16	4	0
4	1	9	1	1	2	1	2	1	2	1	1	2	0	0	2	1	1	1	1	2	2	1	1	53	42	16	4	0
3	1	5	1	2	2	1	2	4	2	1	2	2	0	0	3	1	2	1	3	2	2	3	3	53	42	16	4	0
4	1	8	1	1	2	8	5	2	2	1	2	2	0	0	3	1	4	1	1	2	2	1	1	53	42	16	4	0
4	1	4	2	3	2	1	2	4	3	1	1	2	0	0	2	0	1	1	2	2	3	2	1	54	55	14	4	1
4	1	3	2	2	2	5	1	4	3	1	1	2	0	0	1	0	1	1	2	2	2	3	3	54	55	14	4	1
4	1	2	2	3	2	2	4	5	4	1	1	2	0	0	2	0	1	1	3	2	2	3	3	54	55	14	4	1
3	1	3	2	4	2	1	2	5	3	1	1	0	0	0	2	0	1	1	2	2	2	3	3	54	55	14	4	1
4	1	4	2	3	1	3	1	1	3	1	1	2	0	0	2	0	2	1	3	2	2	3	3	54	54	14	4	0
4	1	3	2	2	1	3	1	1	3	1	1	2	0	0	2	0	2	1	3	2	2	3	3	54	54	14	4	0
3	1	7	2	3	1	8	5	4	3	1	1	2	0	0	2	0	1	1	2	2	3	2	1	54	54	14	4	0
4	1	4	2	3	2	1	2	4	3	1	1	2	0	0	2	1	1	1	3	2	2	2	2	56	55	17	10	0
4	1	4	2	4	1	6	1	3	3	1	1	0	0	0	2	0	1	1	3	2	2	3	3	56	56	18	10	0
2	1	3	2	3	1	1	2	2	3	1	2	2	0	0	2	0	1	1	2	2	2	3	3	56	56	17	10	0
4	1	3	2	1	2	1	2	4	3	1	1	2	0	0	4	0	1	2	3	2	1	3	3	53	53	11	4	0
4	1	3	2	3	2	1	2	4	3	1	1	2	0	0	2	0	1	1	3	2	1	3	3	53	53	11	4	0
4	1	3	2	4	1	3	1	2	3	1	1	1	0	0	2	0	1	1	3	2	2	3	2	60	50	15	4	0
4	1	3	2	4	1	6	1	2	3	1	1	0	0	0	2	0	1	1	3	2	2	3	2	60	50	15	4	0
2	1	5	2	2	2	1	2	4	3	1	1	2	0	0	2	0	1	1	3	2	2	3	2	53	51	14	3	0
4	1	3	2	4	1	5	5	1	3	1	1	2	0	0	2	0	1	1	3	2	3	3	3	53	50	14	3	0
4	1	3	2	2	2	1	2	4	3	1	1	0	0	0	2	0	1	1	3	2	3	3	3	53	53	14	3	0
4	1	3	2	4	2	1	2	2	3	1	2	2	0	0	2	0	1	1	3	2	3	3	3	53	50	14	3	0
4	1	3	2	2	2	1	2	4	3	1	1	2	0	0	2	0	1	1	3	2	3	3	3	53	50	14	3	0
3	1	3	2	4	2	1	2	2	3	1	2	2	0	0	2	0	1	1	2	2	3	3	2	53	50	14	3	0
4	1	6	1	1	2	1	2	2	2	1	1	2	0	0	2	0	1	1	3	2	2	2	3	80	50	5	4	0
4	1	5	1	3	2	5	1	2	2	1	1	2	0	0	2	0	1	1	3	2	1	2	3	80	50	5	4	0
1	1	6	2	1	2	1	2	2	2	1	1	2	0	0	2	0	2	1	3	2	1	2	3	80	50	5	4	0
4	1	5	1	3	2	7	1	2	2	1	1	2	0	0	2	0	1	1	3	2	1	2	3	80	50	5	4	0
3	1	5	2	1	2	1	2	4	2	1	1	2	0	0	2	0	1	1	3	2	2	2	3	80	50	5	4	0
4	1	3	2	2	2	1	2	4	5	1	1	2	0	0	1	0	1	1	3	2	2	2	3	28	20	4	4	0
4	1	7	2	1	2	1	2	3	2	1	2	2	0	0	2	0	1	1	2	2	2	2	2	28	24	6	4	0
3	1	7	1	1	2	1	2	4	2	1	2	2	0	0	1	0	1	1	2	2	2	2	2	28	24	6	4	0
3	1	6	2	1	2	1	2	4	2	1	2	2	0	0	1	1	1	1	2	2	3	2	2	28	24	6	4	0
3	1	6	1	2	2	1	2	4	2	1	3	2	0	0	2	0	1	1	2	2	2	2	2	28	24	6	4	0
1	1	6	2	2	2	1	2	4	2	1	1	2	0	0	1	0	1	1	2	2	2	1	2	28	24	6	4	0
4	1	7	2	1	2	1	2	4	2	1	2	2	0	0	1	0	1	1	2	2	2	2	2	28	24	6	4	0
4	1	6	2	2	2	1	2	4	2	1	2	2	0	0	1	1	1	1	2	2	2	1	2	28	24	6	4	0
3	1	7	2	1	2	1	2	4	2	1	3	2	0	0	1	1	1	1	2	2	2	2	2	28	24	6	4	0
3	1	5	2	2	2	1	2	4	2	1	1	2	0	0	1	0	1	1	2	2	2	2	2	28	24	6	4	0
3	1	8	2	1	2	1	2	3	2	2	3	2	0	0	1	1	1	1	2	2	2	2	2	28	24	6	4	0
1	1	9	1	1	2	1	2	2	2	1	2	2	0	0	2	0	2	1	2	2	2	2	2	28	20	4	3	0
3	1	8	2	1	2	1	2	4	2	1	3	2	0	0	1	0	1	1	2	2	2	2	2	28	20	4	4	0
4	1	4	2	4	1	7	1	3	2	1	2	1	0	0	1	0	1	1	2	2	2	3	3	28	14	4	3	0
1	1	6	2	3	2	1	2	3	2	1	2	2	0	0	1	0	1	1	2	2	3	2	3	28	14	4	3	0
4	1	9	2	1	2	1	2	3	2	1	3	2	0	0	1	0	1	1	2	2	2	3	2	28	14	4	3	0
3	1	8	1	2	2	1	2	4	2	2	3	2	0	0	1	0	1	1	2	2	2	3	3	28	14	4	3	0
3	1	8	2	1	2	1	2	1	2	1	3	2	0	0	1	1	1	1	2	2	3	3	3	28	14	4	3	0
3	1	8	2	1	2	1	2	3	2	1	3	2	0	0	1	1	1	1	3	2	1	2	3	28	20	4	3	0
4	1	6	2	2	2	1	2	4	1	1	3	2	0	0	1	1	1	1	3	2	2	2	3	28	20	4	4	0
3	1	7	2	2	2	1	2	2	2	1	1	2	0	0	1	1	1	1	3	2	2	2	3	28	20	4	4	0
3	1	7	2	1	2	1	2	4	2	1	2	2	0	0	2	0	2	1	3	2	1	2	3	28	20	4	4	0
3	1	7	1	1	1	1	2	4	2	1	1	2	0	0	2	0	1	1	3	2	1	2	3	28	20	4	4	0
4	1	4	2	2	1	1	2	4	2	1	1	2	0	0	1	0	1	1	2	2	2	2	2	28	20	4	4	0
3	1	7	2	1	2	1	2	4	2	1	1	2	0	0	1	0	1	1	2	2	2	2	2	28	20	4	4	0
1	1	5	1	2	2	1	2	4	2	1	1	2	0	0	1	0	1	1	2	2	2	2	2	28	20	4	4	0
4	1	9	2	1	2	1	2	1	2	1	3	2	0	0	1	0	1	1	3	2	2	2	3	28	20	4	4	0
3	1	5	1	2	1	1	2	4	2	1	2	2	0	0	2	1	1	1	3	2	1	2	3	28	20	4	4	0
4	1	6	2	1	1	1	2	3	2	1	3	2	0	0	2	0	1	1	3	2	1	1	3	28	20	4	4	0
2	1	4	2	2	2	5	2	3	2	1	1	2	0	0	1	0	1	1	2	2	3	2	2	69	38	6	3	0
3	1	6	2	3	2	5	5	2	2	1	3	2	0	0	2	0	1	1	2	2	3	2	2	69	38	6	3	0
3	1	3	2	4	2	5	2	1	2	1	1	0	0	0	2	0	1	1	2	2	3	2	2	69	38	6	3	0
2	1	7	1	1	2	1	2	1	2	1	3	2	0	0	2	1	1	2	2	2	3	2	2	69	38	6	3	0
3	1	3	2	2	2	1	2	4	2	1	1	2	0	0	1	0	1	1	2	2	3	2	2	69	38	6	3	0
3	1	9	2	1	2	1	2	3	2	1	1	2	0	0	1	1	4	2	2	2	3	2	2	69	38	6	3	0
2	1	3	2	2	2	1	2	4	3	1	1	2	0	0	1	0	1	1	2	2	3	2	2	69	38	6	3	0
3	1	7	2	1	2	1	2	2	2	2	3	2	0	0	1	1	1	1	2	2	3	2	2	69	38	6	3	0
4	1	8	2	1	2	1	2	3	1	1	1	2	0	0	2	1	4	4	2	2	3	2	2	69	38	6	3	0
2	1	6	2	1	2	1	2	4	3	1	1	2	0	0	1	1	2	1	2	2	3	2	2	69	38	6	3	0
3	1	2	2	3	2	2	4	5	2	1	1	2	0	0	1	0	2	1	2	2	3	2	2	69	38	6	3	0
2	1	4	2	2	2	3	1	4	3	1	1	2	0	0	1	0	2	1	2	2	4	2	2	69	38	6	3	0
4	1	5	2	3	2	1	2	4	3	1	1	2	0	0	1	0	2	1	2	2	3	2	2	69	38	6	3	0
4	1	6	2	1	2	1	2	4	2	1	1	2	0	0	1	1	2	1	2	2	3	2	1	69	38	6	3	0
4	1	3	2	2	2	1	2	4	3	1	2	2	0	0	1	1	1	1	2	2	3	2	2	69	38	6	3	0
4	1	6	2	1	2	1	2	3	2	1	1	2	0	0	1	0	1	1	1	2	2	2	2	60	30	6	5	0
3	1	6	2	1	2	1	2	3	5	1	1	2	0	0	1	0	1	1	1	2	2	1	1	50	35	4	3	0
2	1	5	2	1	2	1	2	2	2	1	1	2	0	0	1	1	1	1	2	2	3	2	2	69	38	6	3	0
3	1	6	2	1	2	1	2	2	2	1	1	2	0	0	2	0	1	1	2	2	3	2	2	69	38	6	3	0
2	1	4	2	2	2	5	1	2	2	1	1	2	0	0	2	0	1	1	2	2	3	2	2	69	38	6	3	0
3	1	9	1	1	2	1	2	4	2	1	1	2	0	0	1	0	1	1	2	2	2	2	3	60	49	5	4	0
4	1	7	2	1	2	1	2	2	2	1	3	2	0	0	1	1	2	1	2	2	2	2	3	60	49	5	4	0
3	1	9	2	1	2	1	2	2	2	1	2	2	0	0	1	1	1	2	2	2	2	2	3	60	49	5	4	0
3	1	6	2	1	2	1	2	2	2	1	1	2	0	0	2	0	1	1	2	2	2	2	3	60	46	5	4	0
3	1	7	2	1	2	1	2	2	2	1	1	2	0	0	1	1	1	1	2	2	2	2	3	60	49	5	4	0
3	1	7	2	1	2	1	2	2	2	1	1	2	0	0	2	1	1	1	2	2	2	2	3	60	49	5	4	0
3	1	7	2	1	2	1	2	3	2	1	1	2	0	0	2	1	1	1	2	2	2	2	3	60	49	5	4	0
3	1	7	1	1	2	1	2	2	2	1	1	2	0	0	2	1	1	1	2	2	2	2	3	60	49	5	4	0
3	1	5	2	3	2	5	5	3	2	1	2	2	0	0	1	1	1	1	2	2	2	2	3	60	49	5	4	0
3	1	6	2	2	2	1	2	3	2	1	1	2	0	0	2	1	1	1	2	2	2	2	3	60	49	5	4	0
4	1	7	2	1	2	1	2	2	2	1	1	2	0	0	2	1	1	1	2	2	2	2	3	60	49	5	4	0
3	1	7	1	2	2	1	2	2	2	1	1	2	0	0	1	1	3	1	2	2	2	2	3	60	49	5	4	0
2	1	2	2	3	2	2	4	5	1	1	1	2	0	0	2	0	2	1	2	2	2	2	3	60	49	5	4	0
3	1	9	2	1	2	1	2	3	2	1	2	2	0	0	1	1	2	1	2	2	2	2	3	60	49	5	4	0
1	1	8	1	2	2	1	2	1	2	1	1	2	1	0	2	1	2	1	2	2	2	2	3	60	49	5	4	0
4	1	6	2	2	2	3	1	4	2	1	1	2	1	0	1	1	2	1	2	2	2	2	3	60	49	5	4	0
1	1	7	1	2	2	1	2	3	2	1	3	2	0	0	1	1	2	1	2	2	2	2	3	60	49	5	4	0
4	1	4	2	2	2	3	1	4	2	1	1	2	1	0	1	1	4	1	2	2	2	2	3	60	49	5	4	0
3	1	1	2	1	2	2	3	5	2	1	1	0	0	0	2	0	1	1	2	2	2	2	3	60	49	5	4	0
3	1	9	1	1	2	1	2	2	2	1	1	0	0	0	2	1	2	1	2	2	2	2	3	60	49	5	4	0
3	1	7	2	1	2	1	2	2	2	1	1	2	0	0	2	1	2	2	2	2	2	2	3	60	49	5	4	0
3	1	8	2	1	2	1	2	2	2	1	1	2	0	0	2	1	1	1	2	2	2	2	3	60	49	5	4	0
4	1	3	2	2	2	3	1	5	3	1	1	2	0	0	2	0	1	1	2	2	2	2	3	60	49	5	4	0
2	2	1	1	1	2	2	4	5	4	1	2	2	0	0	2	0	1	1	2	2	2	2	1	56	38	16	10	0
2	2	1	1	1	2	2	4	5	4	1	3	2	0	0	2	0	1	1	2	2	3	3	1	56	38	16	10	0
3	2	1	1	1	2	2	3	5	4	1	2	2	0	0	2	0	1	1	2	2	3	3	1	56	38	16	10	0
2	2	1	2	1	2	2	3	5	4	2	3	2	0	0	2	0	1	1	2	2	2	2	2	56	38	16	10	0
2	2	1	2	1	2	2	3	5	4	1	1	2	0	0	2	0	1	1	2	2	2	2	1	56	38	16	10	0
3	2	1	2	1	2	2	3	5	4	1	1	2	0	0	2	0	1	1	2	2	2	2	1	56	38	16	10	0
2	2	1	2	1	1	2	4	5	4	1	3	2	0	0	2	0	1	1	2	2	2	3	2	56	38	16	10	0
4	2	1	1	1	2	2	3	5	4	1	2	2	0	0	2	0	1	1	2	2	2	2	2	56	38	16	10	0
3	2	1	1	1	2	2	3	5	4	2	3	0	0	0	2	0	1	1	1	2	2	2	1	56	38	16	10	0
2	2	1	2	1	1	2	3	5	4	1	3	2	0	0	2	0	1	1	2	2	3	3	2	56	38	16	10	0
1	2	1	1	1	2	2	4	5	4	1	1	0	0	0	2	0	1	1	1	2	2	2	1	56	38	16	10	0
2	2	1	1	1	2	2	3	5	4	1	2	2	0	0	2	0	1	1	2	2	2	2	1	56	38	16	10	0
3	2	1	1	1	2	2	3	5	4	1	3	0	0	0	2	0	1	1	2	2	3	3	1	56	38	16	10	0
3	2	1	2	1	2	2	3	5	4	1	1	2	0	0	2	0	1	1	2	2	2	2	1	56	38	16	10	0
4	2	1	2	1	1	2	3	5	4	1	2	2	0	0	3	0	2	1	1	2	2	1	1	38	26	13	8	0
3	2	1	2	1	2	2	3	5	4	1	2	2	0	0	3	0	3	1	2	2	3	2	1	38	26	13	8	0
4	2	1	1	1	2	2	3	5	4	1	2	2	0	0	3	0	2	1	1	2	3	2	1	38	16	13	8	0
4	2	1	1	1	1	2	3	5	4	1	2	2	0	0	3	0	2	2	1	2	3	2	1	36	28	13	8	0
4	2	1	1	1	2	2	3	5	4	1	2	2	0	0	2	0	2	1	1	2	3	2	1	36	26	13	8	0
4	2	1	1	1	2	2	3	5	4	1	1	0	0	0	2	0	1	2	1	2	3	2	1	36	26	13	8	0
4	2	1	1	1	2	2	3	5	4	1	1	0	0	0	2	0	1	2	1	2	3	2	1	36	26	13	8	0
1	2	1	2	1	2	2	3	5	4	1	1	0	0	0	2	0	1	2	1	2	3	2	1	36	26	13	8	0
4	2	1	1	1	2	2	3	5	4	1	3	2	0	0	3	0	2	1	1	2	3	2	1	36	26	13	8	0
3	2	1	1	1	2	2	3	5	4	1	1	2	0	0	3	0	2	3	1	2	2	1	1	7	8	13	8	1
4	2	1	1	1	2	2	3	5	4	1	1	2	0	0	3	0	1	1	1	2	2	1	1	36	28	13	8	0
4	2	1	2	1	2	2	3	5	4	1	3	2	0	0	3	0	3	1	1	2	2	1	1	36	28	13	8	0
4	2	1	1	1	2	2	3	5	4	1	3	2	0	0	3	0	3	1	1	2	2	1	1	36	28	13	8	0
4	2	1	1	1	2	2	3	5	4	1	2	2	0	0	3	0	2	1	1	2	2	1	1	36	28	13	8	0
4	2	1	1	1	1	2	3	5	4	1	3	2	0	0	3	0	2	1	1	2	3	2	1	36	26	13	8	0
2	2	1	2	1	2	2	4	5	4	1	2	0	0	0	3	0	2	1	1	2	3	2	1	36	26	13	8	0
2	2	6	2	1	1	8	5	3	2	1	1	2	0	0	2	0	2	1	2	2	3	3	1	30	27	9	4	0
4	2	9	1	1	2	1	2	3	2	1	1	2	0	0	2	0	3	2	2	2	2	2	1	30	27	9	4	0
2	2	6	2	2	2	1	2	2	2	1	1	2	0	0	2	0	2	1	1	2	2	2	1	30	27	9	4	0
2	2	7	1	3	1	6	5	3	2	1	1	1	0	0	2	0	3	1	1	2	2	2	1	30	20	9	4	0
2	2	7	2	3	2	1	2	3	2	1	1	2	0	0	2	0	2	1	2	2	3	3	2	30	26	9	4	0
4	2	8	2	1	2	1	2	3	2	1	3	2	0	0	2	0	3	1	2	2	3	3	1	30	20	9	4	0
4	2	8	1	3	1	3	5	2	2	1	1	1	0	0	2	0	4	1	2	2	3	3	2	30	27	9	4	0
3	2	8	1	2	2	1	2	3	2	1	3	2	0	0	2	0	3	1	1	2	2	2	1	30	25	10	5	0
4	2	6	2	3	2	3	1	3	2	1	1	2	0	0	2	0	3	1	2	2	3	3	2	30	27	9	4	0
2	2	7	1	3	2	1	2	2	2	1	3	2	0	0	2	0	2	2	2	2	2	2	1	30	27	9	4	0
4	2	8	2	1	2	1	2	1	2	1	1	2	0	0	2	0	2	2	1	2	2	2	1	35	16	12	4	0
4	2	8	1	2	2	1	2	2	2	1	2	2	0	0	2	0	2	1	1	2	2	2	1	35	16	12	4	0
4	2	7	1	4	1	8	5	2	2	1	2	1	0	0	2	1	2	2	1	2	2	2	1	35	16	12	4	0
2	2	7	2	1	2	1	2	3	2	1	2	2	0	0	2	0	2	1	1	2	2	2	1	35	16	12	4	0
4	2	6	2	3	2	1	2	4	2	1	2	2	0	0	2	0	2	2	1	2	2	2	1	35	16	12	4	0
2	2	7	2	1	2	1	2	4	2	1	2	2	0	0	2	0	2	1	1	2	2	2	1	35	16	12	4	0
4	2	5	1	3	1	6	1	4	2	1	2	1	0	0	2	0	2	1	1	2	2	2	1	35	16	12	4	0
3	2	8	1	2	1	8	5	4	2	1	2	1	0	0	3	0	2	1	1	2	2	1	1	35	16	12	4	0
3	2	9	1	1	1	8	5	2	2	1	3	4	0	0	2	0	2	2	1	2	2	2	1	35	16	12	4	0
4	2	4	2	2	2	5	2	3	3	1	1	0	0	0	2	0	1	1	2	2	3	2	1	40	28	10	3	0
2	2	4	2	4	1	6	1	4	3	1	1	4	0	0	2	0	1	1	2	2	2	2	1	40	28	10	3	0
2	2	4	2	2	2	1	5	4	3	1	1	2	0	0	2	0	1	1	2	2	2	2	1	40	28	10	3	0
3	2	4	2	4	2	5	5	2	3	1	1	2	0	0	3	0	1	1	3	2	2	3	3	40	28	10	3	0
3	2	4	2	4	1	6	1	4	3	1	2	2	0	0	2	0	1	1	1	2	2	1	1	40	28	10	3	0
2	2	3	2	3	2	1	2	2	2	1	1	2	0	0	3	0	2	1	1	2	2	1	1	40	33	12	5	0
3	2	3	2	3	1	1	2	2	3	1	1	0	0	0	3	0	2	1	1	2	3	2	1	40	33	12	5	0
3	2	3	2	1	2	1	2	2	3	1	2	2	0	0	2	0	2	1	1	2	2	1	1	40	30	14	5	0
4	2	3	2	2	2	1	2	2	3	1	2	2	0	0	2	0	2	1	1	2	2	1	1	40	30	14	5	0
2	2	3	2	2	2	1	2	2	3	1	2	2	0	0	2	1	2	1	1	2	2	1	1	40	30	14	5	0
1	2	3	2	2	2	1	2	2	3	1	1	2	0	0	2	1	2	1	1	2	2	2	1	40	30	14	5	0
4	2	3	2	3	2	1	2	2	3	1	2	2	0	0	3	1	2	1	1	2	2	2	1	40	30	14	5	0
4	2	2	2	3	2	1	2	2	3	1	1	0	0	0	2	1	2	1	1	2	2	2	1	40	30	14	5	0
3	2	3	2	2	2	1	2	2	3	1	2	2	0	0	2	1	2	1	1	2	3	1	1	40	30	14	5	0
2	2	3	2	3	2	1	2	2	3	1	1	2	0	0	2	0	2	1	1	2	3	1	1	40	30	14	5	0
4	2	3	2	4	1	3	1	2	3	1	1	1	0	0	2	0	2	1	1	2	3	1	1	40	30	14	5	0
4	2	3	2	3	2	1	2	2	3	1	2	2	0	0	3	1	2	1	2	2	3	2	1	40	30	14	5	0
4	2	3	2	2	2	1	2	2	3	1	2	2	0	0	3	1	2	1	2	2	3	2	1	40	30	14	5	0
2	2	3	2	3	2	1	2	2	3	1	2	2	0	0	2	0	2	1	2	2	3	2	1	40	30	14	5	0
2	2	3	2	2	2	1	2	2	3	1	1	2	0	0	3	1	2	1	2	2	3	2	1	40	30	14	5	0
2	2	3	2	3	2	3	1	2	3	1	1	0	0	0	2	0	2	1	2	2	3	2	1	40	30	14	5	0
1	2	3	2	3	2	1	2	2	3	1	1	0	0	0	3	1	2	1	2	2	3	2	1	40	30	14	5	0
4	2	3	2	2	2	1	2	4	3	1	2	2	0	0	3	0	1	1	1	2	3	2	1	40	33	12	5	0
4	2	2	2	3	2	2	5	2	4	1	1	2	0	0	3	0	1	1	2	2	3	1	1	40	33	12	5	0
4	2	4	2	2	2	1	2	4	3	1	2	2	0	0	3	0	1	1	1	2	3	2	2	20	33	12	5	1
4	2	3	2	1	2	1	2	2	3	1	1	2	0	0	3	0	2	1	1	2	3	1	1	40	33	12	5	0
4	2	3	2	1	2	1	2	2	3	1	2	0	0	0	3	0	2	1	1	2	3	1	1	40	33	12	5	0
2	2	3	2	2	1	3	1	2	3	1	1	1	0	0	3	0	2	1	1	2	3	1	1	40	33	12	5	0
4	2	3	2	3	1	3	1	2	3	1	1	0	0	0	3	0	2	1	1	2	2	1	1	40	33	12	4	0
3	2	3	2	2	2	1	2	2	3	1	1	2	0	0	3	0	2	1	1	2	2	1	1	40	33	12	5	0
3	2	4	2	3	1	7	1	2	3	1	2	1	0	0	3	1	2	1	1	2	2	1	1	40	33	12	5	0
4	2	3	2	2	2	1	2	2	3	1	1	2	0	0	3	0	2	1	1	2	2	1	1	40	33	12	5	0
2	2	4	2	3	2	1	2	3	3	1	1	2	0	0	2	0	1	1	2	2	2	3	2	40	30	10	3	0
1	2	5	2	4	1	7	1	4	3	1	2	1	0	0	2	0	2	1	2	2	3	3	2	40	30	10	3	0
3	2	4	2	2	2	1	2	1	3	1	1	2	0	0	2	0	1	1	2	2	3	3	2	40	30	10	3	0
4	2	4	2	4	2	5	5	1	3	1	2	0	0	0	2	0	2	1	2	2	3	3	2	40	30	10	3	0
3	2	3	2	3	2	1	5	1	3	1	2	0	0	0	2	0	1	1	2	2	3	3	2	40	30	10	3	0
2	2	3	2	3	2	1	2	3	3	1	2	2	0	0	2	0	1	1	2	2	3	3	2	40	30	10	3	0
4	2	3	2	3	2	5	5	4	3	1	1	2	0	0	2	0	1	1	2	2	3	2	2	40	30	10	3	0
4	2	4	2	2	2	1	2	4	3	1	2	2	0	0	2	0	1	1	2	2	3	3	2	40	30	10	3	0
4	2	3	2	2	1	1	2	4	3	1	2	2	0	0	2	0	1	1	2	2	3	2	2	40	30	10	3	0
3	2	3	2	2	2	1	2	3	3	1	1	2	0	0	2	0	2	1	2	2	2	3	2	40	30	10	3	0
4	2	3	2	2	2	5	1	4	3	1	2	0	0	0	2	0	2	2	1	2	1	1	1	50	30	11	3	0
4	2	3	2	2	2	1	2	2	3	1	1	2	0	0	2	0	2	2	2	2	2	1	1	50	30	11	3	0
3	2	3	2	2	2	1	2	2	2	1	1	2	0	0	2	0	2	1	1	2	2	1	1	50	30	10	3	0
1	2	4	2	3	2	1	2	4	3	1	2	2	0	0	2	0	2	1	2	2	2	1	1	50	30	11	3	0
4	2	3	2	2	2	1	2	4	3	1	2	2	0	0	2	0	2	1	2	2	2	1	1	50	30	11	3	0
1	2	3	2	2	2	1	2	4	3	1	2	2	0	0	2	0	2	1	2	2	2	1	1	50	30	11	3	0
4	2	3	2	2	2	1	2	2	3	1	1	2	0	0	2	0	2	1	2	2	2	1	1	50	30	11	3	0
4	2	4	2	3	2	5	1	2	3	1	2	2	0	0	2	0	2	1	1	2	2	2	1	50	30	11	3	0
4	2	3	2	3	1	3	1	2	3	1	1	2	0	0	2	0	2	1	1	2	1	1	1	50	30	11	3	0
4	2	3	2	2	2	1	2	4	3	1	2	2	0	0	2	0	2	1	2	2	2	1	1	50	30	11	3	0
4	2	2	2	3	1	2	4	5	1	1	3	2	0	0	2	0	2	1	2	2	3	2	2	32	22	10	6	0
2	2	7	1	1	2	1	2	4	1	1	2	2	0	0	2	0	2	1	2	2	2	2	3	32	22	10	6	0
2	2	6	1	1	1	1	2	4	1	1	3	2	0	0	2	0	1	1	2	2	2	2	2	32	22	10	6	0
3	2	6	1	2	2	1	2	4	1	1	1	2	0	0	2	0	3	1	2	2	3	3	2	32	22	10	6	0
4	2	3	1	3	2	5	5	2	1	1	1	0	0	0	2	0	2	1	2	2	3	3	2	32	22	10	6	0
1	2	7	2	1	2	1	2	4	1	1	2	2	0	0	2	0	2	1	2	2	2	3	2	32	22	10	6	0
3	2	1	1	1	1	2	4	5	1	1	2	2	0	0	2	0	2	1	1	2	3	2	1	32	22	10	6	0
2	2	6	1	2	2	1	2	4	1	1	1	2	0	0	2	0	2	1	2	2	3	3	2	33	22	10	6	0
1	2	9	1	1	2	1	2	4	1	1	1	2	0	0	2	0	2	1	2	2	3	3	2	32	22	10	6	0
4	2	6	2	2	2	1	2	2	1	1	1	2	0	0	2	0	2	5	1	2	3	2	1	42	48	12	5	1
4	2	9	1	1	2	1	2	2	1	1	1	2	0	0	3	1	2	2	1	2	3	2	1	42	48	12	5	1
4	2	6	1	3	2	5	1	2	1	1	1	2	0	0	4	0	2	2	1	2	3	2	1	42	48	12	5	1
4	2	4	1	2	2	1	2	4	1	1	1	2	0	0	2	0	2	4	1	2	3	2	1	42	48	12	5	1
3	2	7	1	1	2	1	2	1	1	1	1	2	0	0	2	0	2	1	1	2	3	2	1	42	48	12	5	1
4	2	2	1	3	1	2	4	5	1	1	1	0	0	0	2	0	2	4	1	2	3	2	1	42	48	12	5	1
3	2	6	2	2	2	1	2	2	1	1	1	2	1	0	2	1	2	5	1	2	3	2	1	42	48	12	5	1
4	2	8	2	3	2	1	2	4	1	1	1	2	0	0	2	1	2	3	2	2	3	2	2	42	48	12	5	1
4	2	4	1	2	2	5	1	4	1	1	1	2	0	0	2	0	2	4	2	2	3	2	2	42	48	12	5	1
3	2	6	1	2	2	1	2	4	1	1	1	2	0	0	2	0	2	3	2	2	3	2	2	42	48	12	5	1
3	2	6	1	3	2	1	2	4	1	1	2	2	0	0	2	0	2	3	2	2	3	2	2	42	48	12	5	1
4	2	4	1	4	1	3	1	4	1	1	1	1	0	0	2	0	2	2	2	2	3	2	2	42	48	12	5	1
3	2	7	2	2	2	1	2	2	1	1	2	2	0	0	2	1	2	1	2	2	3	2	2	42	48	12	5	1
4	2	6	2	2	2	1	2	4	1	1	1	2	0	0	2	0	2	3	2	2	3	2	2	42	48	12	5	1
1	2	8	2	1	2	1	2	2	1	1	2	2	0	0	3	0	2	1	2	2	3	2	2	42	48	12	5	1
1	2	5	2	2	2	1	2	4	1	1	2	2	0	0	2	0	2	1	1	2	2	2	1	42	48	12	5	1
2	2	5	2	4	1	6	1	4	1	1	1	1	0	0	2	0	2	2	1	2	2	2	1	42	48	12	5	1
1	2	2	1	2	2	2	4	5	1	1	2	0	0	0	2	0	2	4	1	2	2	2	1	42	48	12	5	1
3	2	5	1	2	2	1	2	4	1	1	2	2	0	0	2	0	2	3	1	2	2	2	1	42	48	12	5	1
4	2	2	2	3	1	2	4	5	1	1	1	1	0	0	2	0	2	1	1	2	2	2	1	42	48	12	5	1
4	2	7	2	1	2	1	2	2	1	1	1	2	0	0	2	0	2	2	1	2	2	2	1	42	48	12	5	1
4	2	6	1	1	2	1	2	4	1	1	1	2	0	0	2	0	2	2	1	2	2	2	1	42	48	12	5	1
3	2	6	2	2	2	1	2	2	1	1	1	2	0	0	2	0	2	2	1	2	2	2	1	42	48	12	5	1
4	2	5	1	2	2	1	2	4	1	1	2	2	0	0	2	1	2	1	1	2	2	2	1	42	48	12	5	1
4	2	9	2	2	2	1	2	3	1	1	1	2	0	0	2	1	2	4	1	2	2	2	1	42	48	12	5	1
2	2	7	1	1	2	1	2	4	1	1	2	2	0	0	4	1	2	1	1	2	3	2	1	42	30	15	8	0
4	2	6	1	2	2	1	2	4	1	1	2	2	0	0	2	0	2	2	1	2	3	2	1	42	30	15	8	0
2	2	5	1	1	2	1	2	4	1	1	2	0	0	0	2	0	2	1	1	2	3	2	1	42	30	15	8	0
4	2	5	1	1	2	1	2	4	1	1	2	2	0	0	2	1	2	2	1	2	3	2	1	42	30	15	8	0
2	2	2	1	3	2	2	4	5	1	1	2	2	0	0	3	0	2	1	1	2	3	2	1	42	30	15	8	0
4	2	6	1	2	2	1	2	4	1	1	2	2	0	0	3	1	2	2	1	2	3	2	1	42	30	15	8	0
4	2	8	1	2	2	1	2	4	1	1	2	2	0	0	4	1	2	1	1	2	3	2	1	42	30	15	8	0
3	2	9	1	1	1	8	5	3	1	1	2	1	0	0	4	1	2	1	1	2	3	2	1	42	30	15	8	0
3	2	9	1	1	2	1	2	3	1	1	2	2	0	0	4	1	3	1	2	2	3	2	1	42	30	15	8	0
3	2	5	2	3	2	1	2	4	1	1	1	2	0	0	4	1	3	1	2	2	3	2	1	42	30	15	8	0
3	2	8	1	2	2	1	2	3	1	1	1	0	0	0	4	0	2	2	2	2	3	2	1	42	30	15	8	0
4	2	5	1	2	1	1	2	2	1	1	1	1	0	0	3	0	2	5	2	2	3	2	1	42	30	15	8	0
3	2	6	1	2	2	1	2	2	1	1	1	0	0	0	3	0	2	1	2	2	3	2	1	42	30	15	8	0
3	2	4	2	3	1	1	2	2	1	1	1	0	0	0	2	0	2	3	2	2	3	2	1	42	30	15	8	0
3	2	7	2	1	2	1	2	4	1	1	1	0	0	0	2	0	2	1	2	2	3	2	1	42	30	15	8	0
4	2	6	1	1	2	1	2	2	1	1	1	2	0	0	2	0	2	2	2	2	3	2	2	42	30	15	8	0
4	2	7	1	1	2	1	2	2	1	1	1	2	0	0	2	0	2	5	2	2	3	2	2	42	30	15	8	0
3	2	8	2	2	2	1	2	2	1	1	1	0	0	0	2	1	2	1	2	2	3	2	2	42	30	15	8	0
4	2	3	2	2	2	1	2	2	1	1	1	2	0	0	2	0	2	1	2	2	3	2	2	42	30	15	8	0
3	2	6	1	3	2	1	2	2	1	1	1	2	0	0	2	0	2	3	2	2	3	2	2	42	30	15	8	0
4	2	7	2	1	2	1	2	4	1	1	1	2	0	0	4	1	2	1	1	2	3	2	1	40	36	13	6	0
3	2	5	1	1	2	1	2	4	1	1	1	2	0	0	2	1	2	3	1	2	3	2	1	40	36	13	6	0
3	2	7	2	1	2	1	2	4	1	1	1	2	0	0	4	1	4	2	1	2	3	2	1	40	36	13	6	0
2	2	5	2	3	1	6	1	4	1	1	1	1	0	0	2	1	2	3	1	2	3	2	1	40	36	13	6	0
4	2	6	2	2	2	1	2	2	1	1	1	0	0	0	2	0	2	3	1	2	3	2	1	40	36	13	6	0
4	2	5	1	2	2	1	2	2	1	1	1	0	0	0	2	1	2	3	1	2	3	2	1	40	36	13	6	0
3	2	6	1	2	2	1	2	2	1	1	1	0	0	0	2	1	2	2	1	2	3	2	1	40	35	13	6	0
4	2	2	2	2	2	2	4	5	1	1	1	0	0	0	2	0	2	1	1	2	3	1	1	41	40	11	6	0
4	2	3	1	2	2	1	2	2	1	1	1	2	0	0	2	0	2	2	1	2	3	1	1	41	40	11	6	0
4	2	2	2	3	2	1	2	1	1	1	1	2	0	0	2	0	2	1	1	2	3	1	1	41	40	11	6	0
3	2	6	2	1	2	1	2	2	1	1	1	2	0	0	3	0	2	2	1	2	3	1	1	41	40	11	6	0
4	2	7	1	1	2	1	2	2	1	1	2	0	0	0	2	0	2	5	1	2	3	1	1	41	40	11	6	0
3	2	6	2	1	2	1	2	4	1	1	1	2	0	0	2	1	2	2	1	2	3	1	1	41	40	11	6	0
3	2	8	1	1	2	1	2	1	1	1	2	2	0	0	3	0	2	1	2	2	3	2	1	41	40	11	6	0
4	2	6	1	2	2	1	2	2	1	1	1	2	0	0	3	0	2	1	2	2	3	2	1	41	40	11	6	0
3	2	5	1	3	2	1	2	4	1	1	3	2	0	0	2	1	2	1	2	2	3	2	1	41	40	11	6	0
2	2	6	2	2	2	1	2	2	1	1	1	2	0	0	2	0	2	1	2	2	3	2	1	41	40	11	6	0
1	2	7	2	1	2	1	2	2	1	3	3	2	0	0	2	1	2	4	2	2	3	2	1	41	40	11	6	0
3	2	8	2	1	2	1	2	2	1	1	1	2	0	0	2	1	2	1	1	2	2	2	1	41	40	11	6	0
3	2	6	2	2	2	1	2	4	1	1	1	0	0	0	2	0	2	1	1	2	2	2	1	41	40	11	6	0
3	2	5	2	2	2	1	2	4	1	1	1	2	0	0	2	0	2	1	1	2	2	2	1	41	40	11	6	0
4	2	4	1	2	2	1	2	4	1	1	1	0	0	0	2	1	2	2	1	2	2	2	1	41	40	11	6	0
4	2	1	1	1	1	2	4	5	1	1	1	0	0	0	2	0	2	1	1	2	2	2	1	41	40	11	6	0
4	2	5	2	3	2	1	2	4	1	1	1	0	0	0	3	0	2	1	1	2	2	2	1	41	40	11	6	0
2	2	6	2	2	2	1	2	4	1	1	1	2	0	0	2	0	2	3	1	2	3	2	1	41	40	11	6	0
4	2	8	2	1	2	1	2	1	1	1	2	2	0	0	2	0	2	1	1	2	3	2	1	41	40	11	6	0
4	2	2	1	1	2	2	4	5	1	1	1	0	0	0	3	0	2	1	1	2	3	2	1	41	40	11	6	0
2	2	3	1	2	2	5	5	2	1	1	1	2	0	0	3	0	2	1	1	2	3	2	1	41	40	11	6	0
2	2	4	1	2	2	5	1	4	1	1	2	2	0	0	2	0	2	2	1	2	3	2	1	41	40	11	6	0
2	2	7	1	1	2	1	2	1	1	1	2	2	0	0	2	0	2	1	1	2	3	2	1	41	40	11	6	0
2	2	7	2	2	1	8	5	2	1	1	1	2	0	0	2	1	2	5	1	2	3	1	1	41	40	11	6	0
4	2	7	2	4	1	8	5	2	1	1	3	1	0	0	2	1	2	1	1	2	3	1	1	41	40	11	6	0
4	1	7	1	2	1	8	5	2	2	1	1	1	0	0	2	1	2	1	1	2	2	2	1	50	43	8	2	0
4	1	5	1	3	1	3	1	4	2	1	1	1	0	0	2	1	2	3	1	2	2	2	1	50	43	8	2	0
3	1	7	1	2	1	8	5	2	2	1	1	1	0	0	2	1	2	2	1	2	2	2	1	50	43	8	2	0
4	1	7	2	2	1	8	5	2	2	1	1	1	0	0	2	1	2	2	1	2	2	2	1	50	43	8	2	0
4	1	8	1	4	1	8	5	2	2	1	1	1	0	0	2	0	2	3	1	2	2	2	1	50	43	8	2	0
4	1	7	1	1	2	1	2	2	2	1	1	2	0	0	2	0	2	5	1	2	2	2	1	50	43	8	2	0
4	1	8	1	2	2	1	2	2	2	1	2	1	0	0	2	0	2	2	1	2	2	2	1	50	43	8	2	0
4	1	9	2	1	1	8	5	3	2	1	1	2	0	0	2	1	2	4	1	2	2	2	1	50	43	8	2	0
4	1	9	2	1	2	8	5	3	2	1	2	2	0	0	2	0	2	1	1	2	2	2	1	50	43	8	2	0
3	1	8	2	1	1	1	5	2	2	1	2	2	0	0	2	1	2	1	1	2	2	2	1	50	43	8	2	0
4	1	6	2	1	2	1	2	2	2	1	1	2	0	0	2	0	2	1	1	2	2	2	1	50	43	8	2	0
3	1	9	1	1	2	1	2	2	2	1	2	2	0	0	2	0	2	3	1	2	2	2	1	50	43	8	2	0
3	1	7	1	1	2	1	2	2	2	1	1	2	0	0	2	0	2	3	1	2	2	2	1	50	43	8	2	0
4	1	7	2	1	2	1	2	2	2	1	1	2	0	0	2	0	2	3	1	2	2	2	1	50	43	8	2	0
4	1	9	2	1	2	1	2	2	2	1	1	2	0	0	2	0	2	4	1	2	2	2	1	50	43	8	8	0
4	1	5	1	1	1	3	5	4	2	1	1	1	0	0	2	0	2	3	1	2	2	2	1	50	43	8	2	0
3	1	9	1	1	1	8	5	1	2	1	1	1	0	0	2	1	2	2	1	2	2	2	1	50	43	8	3	0
3	1	7	2	1	1	3	5	2	2	1	1	1	0	0	2	0	2	2	1	2	2	2	1	50	43	8	2	0
4	1	6	2	2	1	3	5	2	2	1	1	2	0	0	2	0	2	5	1	2	2	2	1	50	43	8	2	0
4	1	7	2	1	2	1	2	3	2	1	1	2	0	0	2	0	2	3	1	2	2	2	1	50	43	8	2	0
3	1	8	2	1	2	3	5	3	2	1	1	2	0	0	2	0	2	1	1	2	2	2	1	50	43	8	2	0
4	1	9	2	1	2	1	2	3	2	1	1	0	0	0	2	0	2	1	1	2	2	2	1	50	43	8	2	0
3	1	8	2	1	2	1	2	3	2	1	2	1	0	0	2	0	2	3	1	2	2	2	1	50	43	8	2	0
4	1	9	1	2	1	6	5	2	2	1	1	4	0	0	2	0	2	1	1	2	2	2	1	50	43	8	2	0
4	1	7	2	1	1	8	5	2	2	1	2	1	0	0	2	0	2	3	1	2	2	2	1	50	43	8	2	0
3	1	9	1	1	1	8	5	2	2	1	3	1	0	0	2	1	2	1	1	2	2	2	1	50	43	8	2	0
4	1	8	1	4	1	8	5	1	2	1	2	4	0	0	2	1	2	4	1	2	2	2	1	50	43	8	2	0
3	1	7	1	1	1	8	5	4	2	2	2	1	0	0	2	1	2	2	1	2	2	2	1	50	43	8	2	0
4	1	6	1	2	1	8	5	4	2	2	3	4	0	0	2	0	2	2	1	2	2	2	1	50	40	8	2	0
3	1	7	1	2	1	8	5	2	2	1	2	1	0	0	2	0	2	2	1	2	2	2	1	50	43	8	2	0
3	1	9	2	1	1	8	5	1	2	3	3	0	0	0	2	0	2	3	1	2	2	2	1	50	43	8	2	0
3	1	6	1	4	1	6	1	4	2	1	1	4	0	0	2	0	2	3	1	2	2	2	1	50	43	8	2	0
3	1	5	1	1	2	1	2	4	2	1	1	2	0	0	2	0	2	4	1	2	2	2	1	50	43	8	2	0
3	1	7	2	4	2	3	5	2	2	1	1	2	0	0	2	0	2	5	1	2	2	2	1	50	43	8	2	0
3	1	5	1	3	1	3	5	2	2	1	1	1	0	0	2	0	2	2	1	2	2	2	1	50	43	8	2	0
3	1	6	2	2	1	3	5	2	2	1	1	2	0	0	2	0	2	1	1	2	2	2	1	50	43	8	2	0
4	1	9	1	1	1	3	5	3	2	1	1	1	0	0	2	0	2	1	1	2	2	2	1	50	43	8	2	0
4	1	9	1	1	1	3	5	3	2	1	2	1	0	0	2	0	2	1	1	2	2	2	1	50	43	8	2	0
3	1	8	1	1	1	3	5	3	2	1	2	1	0	0	2	0	2	5	1	2	2	2	1	50	43	8	2	0
3	1	7	2	2	1	3	5	2	2	1	1	0	0	0	2	0	2	1	1	2	2	2	1	50	43	8	2	0
3	1	6	1	2	2	1	2	2	2	1	2	2	0	0	2	1	2	5	1	2	2	2	1	50	43	8	2	0
3	1	6	1	1	2	1	2	2	2	1	2	2	0	0	2	1	2	5	1	2	2	2	1	50	43	8	2	0
4	1	6	1	1	2	3	1	4	2	1	1	4	0	0	2	0	2	2	1	2	2	2	1	50	43	8	2	0
3	1	9	1	1	1	8	5	1	1	1	2	1	0	0	2	1	2	1	1	2	2	2	1	26	15	8	3	0
3	1	7	1	2	1	8	5	2	1	1	1	0	0	0	2	0	2	1	1	2	2	2	1	26	15	8	3	0
3	1	6	1	3	1	5	1	4	1	1	1	1	0	0	2	0	2	2	1	2	2	2	1	26	15	8	3	0
4	1	7	1	3	1	8	5	3	1	1	1	1	0	0	2	0	2	1	1	2	2	2	1	26	15	8	3	0
3	1	9	2	1	2	5	5	2	1	1	1	0	0	0	2	0	2	5	1	2	2	2	1	26	15	8	3	0
3	1	7	1	1	2	1	2	2	1	1	1	0	0	0	2	0	2	1	1	2	2	2	1	26	15	8	3	0
2	1	8	2	4	2	5	5	2	1	1	3	2	0	0	2	1	2	1	1	2	2	2	1	26	15	8	3	0
4	1	7	1	1	1	8	5	2	1	1	1	1	1	0	2	0	2	5	1	2	2	2	1	26	15	8	3	0
4	1	5	1	1	1	3	1	4	1	1	1	1	1	0	2	0	2	2	1	2	2	2	1	26	15	8	3	0
4	1	9	1	1	1	8	5	2	1	1	1	0	0	0	2	0	1	5	1	2	2	2	1	26	15	8	3	0
1	1	6	1	1	1	8	5	1	1	1	1	1	0	0	2	0	2	5	1	2	2	2	1	26	15	8	3	0
1	1	7	1	2	1	8	5	2	1	1	1	1	0	0	2	1	2	2	1	2	2	2	1	26	15	8	8	0
4	1	8	1	1	1	8	5	2	1	1	2	1	0	0	2	1	1	3	1	2	2	2	1	26	15	8	3	0
4	1	9	1	1	1	8	5	2	1	1	1	1	0	0	2	1	2	5	1	2	2	2	1	26	15	8	3	0
4	1	5	1	1	2	1	2	4	1	1	1	0	0	0	2	0	3	1	1	2	2	2	1	26	15	8	3	0
3	1	5	2	4	1	6	1	4	2	1	1	4	0	0	1	0	2	3	1	2	2	2	1	31	25	8	2	0
3	1	7	1	3	1	6	5	3	2	1	1	4	0	0	2	0	2	1	1	2	2	2	1	31	25	8	2	0
4	1	7	1	3	1	6	5	2	2	1	1	4	0	0	2	0	2	1	1	2	2	2	1	31	25	8	2	0
3	1	6	1	3	1	6	5	2	2	1	1	4	0	0	2	0	2	5	1	2	2	2	1	31	25	8	2	0
4	1	7	1	3	1	6	5	2	2	1	1	4	0	0	2	0	2	5	1	2	2	2	1	31	25	8	2	0
3	1	7	1	2	1	6	5	3	2	1	1	4	0	0	2	0	2	2	1	2	2	2	1	31	25	8	2	0
4	1	5	2	4	1	6	1	4	2	1	1	4	0	0	2	0	2	3	1	2	2	2	1	31	25	8	2	0
4	1	6	1	2	1	3	5	2	2	1	1	1	0	0	2	0	2	5	1	2	2	2	1	31	25	8	2	0
4	1	5	2	4	1	8	1	4	2	1	1	4	0	0	2	0	2	3	1	2	2	2	1	31	25	8	2	0
4	1	8	1	2	1	3	5	3	2	1	2	1	0	0	2	0	2	2	1	2	2	2	1	31	25	8	2	0
4	1	6	1	3	1	6	5	2	2	1	1	4	0	0	2	0	2	2	1	2	2	2	1	31	25	8	2	0
4	1	6	1	3	1	6	5	2	2	1	1	4	0	0	2	0	2	1	1	2	2	2	1	31	25	8	2	0
3	1	6	1	2	1	6	5	4	2	1	1	4	0	0	2	0	2	3	1	2	2	2	1	31	25	8	2	0
3	1	4	1	4	1	6	1	4	2	1	1	4	0	0	1	0	2	1	1	2	2	2	1	31	25	8	2	0
3	1	7	2	2	1	6	5	2	2	1	1	4	0	0	2	0	2	5	1	2	2	2	1	31	25	8	2	0
3	1	7	1	1	1	6	5	2	2	1	1	4	0	0	2	0	2	5	1	2	2	2	1	31	25	8	2	0
3	1	6	1	3	1	3	1	2	2	1	1	4	0	0	2	0	2	5	1	2	2	2	1	31	26	8	2	0
4	1	4	1	2	2	1	2	4	2	1	2	4	0	0	2	0	2	5	1	2	2	2	1	31	26	8	2	0
3	1	8	1	1	2	1	2	2	2	1	1	4	0	0	2	1	2	2	1	2	2	2	1	31	25	8	2	0
3	1	6	1	3	1	6	5	4	2	1	1	4	0	0	2	0	2	5	1	2	2	2	1	31	25	8	2	0
4	1	5	1	2	2	1	2	4	2	1	1	4	0	0	2	0	2	4	1	2	2	2	1	31	25	8	2	0
4	1	6	2	2	1	8	5	4	2	1	1	4	0	0	2	0	2	3	1	2	2	2	1	31	25	8	2	0
4	1	9	1	1	2	1	2	3	2	1	1	0	0	0	2	0	2	5	1	2	2	2	1	31	25	8	2	0
3	1	5	2	3	1	3	1	4	2	1	1	4	0	0	2	0	2	4	1	2	2	2	1	31	25	8	2	0
3	1	6	2	3	1	6	5	2	2	1	1	4	0	0	2	0	2	5	1	2	2	2	1	31	25	8	2	0
3	1	5	1	2	1	4	1	4	2	1	1	1	0	0	2	0	2	2	1	2	2	2	1	30	18	8	2	0
4	1	9	1	2	1	8	5	4	2	1	3	1	0	0	2	0	3	2	2	2	2	2	1	30	18	8	2	0
4	1	9	2	1	1	8	5	2	2	1	2	1	0	0	2	1	2	1	1	2	2	2	1	30	18	8	2	0
4	1	9	2	1	1	8	5	3	2	1	3	1	0	0	2	0	2	2	1	2	2	2	1	30	18	8	2	0
3	1	8	2	2	1	8	5	2	2	1	1	1	0	0	2	1	2	1	1	2	2	2	1	30	18	8	2	0
3	1	7	2	1	1	1	5	2	2	1	1	1	0	0	2	0	2	1	1	2	2	2	1	30	18	8	2	0
3	1	6	1	3	1	8	5	2	2	1	2	1	0	0	2	0	2	2	1	2	2	2	1	30	18	8	2	0
3	1	9	2	3	1	8	5	4	2	1	2	0	0	0	2	0	3	2	1	2	2	2	1	30	18	8	2	0
3	1	5	2	2	1	1	5	2	2	1	1	1	0	0	2	0	2	1	1	2	2	2	1	30	18	8	2	0
3	1	8	1	3	1	8	5	1	2	1	1	1	0	0	2	0	2	2	2	2	2	2	2	30	18	8	2	0
3	1	8	2	1	2	1	2	2	2	1	1	2	0	0	2	0	2	2	2	2	2	2	2	30	18	8	2	0
3	1	7	2	1	2	3	1	1	2	1	1	0	0	0	2	0	2	4	1	2	2	2	1	30	18	8	2	0
3	1	7	2	4	1	8	5	4	2	1	1	1	0	0	2	0	2	2	1	2	2	2	1	30	18	8	2	0
3	1	8	2	1	2	5	5	4	2	1	1	2	0	0	2	1	2	1	1	2	2	2	1	43	34	8	2	0
4	1	9	2	1	1	1	5	1	2	1	1	2	0	0	2	1	2	1	1	2	2	2	1	43	34	8	2	0
4	1	6	1	2	1	3	1	4	2	1	2	1	0	0	2	1	2	1	1	2	2	2	1	43	34	8	2	0
3	1	7	1	2	1	3	5	2	2	1	2	1	0	0	2	1	2	2	1	2	2	2	1	43	34	8	2	0
3	1	6	2	2	1	6	1	2	2	1	1	2	0	0	2	0	2	3	1	2	2	2	1	43	34	8	2	0
2	1	8	1	1	1	8	5	4	2	1	1	1	0	0	2	1	2	5	1	2	2	2	1	43	34	8	2	0
4	1	6	2	2	2	1	2	4	2	1	3	2	0	0	2	1	2	3	1	2	2	2	1	43	34	8	2	0
4	1	9	1	1	1	8	5	4	2	1	2	0	0	0	2	1	2	5	1	2	2	2	1	43	34	8	2	0
3	1	5	1	1	1	5	1	4	2	1	1	0	0	0	2	0	2	5	1	2	2	2	1	43	34	8	2	0
3	1	8	2	2	1	8	5	1	2	1	2	1	0	0	2	1	2	2	1	2	2	2	1	43	34	8	2	0
3	1	7	2	2	1	8	5	2	2	3	3	1	0	0	2	0	2	2	1	2	2	2	1	43	34	8	2	0
4	1	9	2	1	1	5	5	3	2	1	2	2	0	0	2	0	2	5	1	2	2	2	1	43	34	8	2	0
4	1	4	1	4	1	6	1	4	2	1	3	1	0	0	2	0	2	2	1	2	2	2	1	43	34	8	2	0
3	1	6	2	1	2	1	2	4	2	1	1	1	0	0	2	0	2	1	1	2	2	2	1	43	34	8	2	0
3	1	4	1	4	1	6	1	4	2	1	1	1	0	0	2	0	2	1	1	2	2	2	1	43	34	8	2	0
3	1	7	1	1	1	8	5	2	2	1	1	1	0	0	2	1	3	1	1	2	2	2	1	43	34	8	2	0
4	1	8	1	1	1	8	5	4	2	1	2	1	0	0	2	1	3	3	1	2	2	2	1	43	34	8	2	0
2	1	6	1	2	1	8	5	2	2	1	1	1	0	0	2	0	2	5	1	2	2	2	1	43	34	8	2	0
4	1	8	2	4	1	8	5	3	2	1	2	1	0	0	2	1	2	2	1	2	2	2	1	43	34	8	2	0
2	1	6	2	2	1	3	1	3	2	1	1	1	0	0	2	0	2	4	1	2	2	2	1	43	34	8	2	0
4	1	8	2	1	1	5	5	4	2	1	1	1	0	0	2	0	2	4	1	2	2	2	1	43	34	8	2	0
3	1	7	2	2	1	3	5	2	2	1	2	1	0	0	2	1	2	1	2	2	2	2	2	43	34	8	2	0
3	1	7	1	4	1	5	5	2	2	1	1	1	0	0	2	1	2	4	2	2	2	2	2	43	34	8	2	0
4	1	9	1	1	2	5	5	4	2	1	1	0	0	0	2	0	2	5	1	2	2	2	1	43	34	8	2	0
3	1	9	1	1	1	5	5	4	2	1	2	0	0	0	2	1	2	5	1	2	2	2	1	43	34	8	2	0
3	1	9	2	1	2	1	5	4	2	1	2	0	0	0	2	0	2	5	2	2	2	2	1	43	34	8	2	0
4	1	8	2	3	1	8	5	2	2	1	1	1	0	0	2	1	2	1	2	2	2	2	2	43	34	8	2	0
4	1	9	1	2	1	8	5	4	2	1	2	0	0	0	2	0	2	5	2	2	2	2	1	43	34	8	2	0
4	1	9	1	3	1	8	5	2	2	1	2	1	0	0	2	1	2	1	1	2	2	2	1	43	34	8	2	0
3	1	6	1	2	1	1	2	4	2	1	1	1	0	0	2	1	2	2	1	2	2	2	1	43	34	8	2	0
4	1	6	1	4	1	6	1	2	2	1	1	1	0	0	2	0	3	5	1	2	2	2	1	43	34	8	2	0
3	1	9	1	2	1	8	5	4	2	1	1	1	0	0	2	0	2	4	1	2	2	2	1	43	34	8	2	0
2	1	8	2	2	1	8	5	2	2	1	3	1	0	0	2	0	2	2	1	2	2	2	1	43	34	8	2	0
3	1	8	1	1	2	1	5	4	2	1	1	2	0	0	2	0	2	2	1	2	2	2	1	43	34	8	2	0
3	1	7	1	1	1	3	5	2	2	1	1	1	0	0	2	0	2	2	1	2	2	2	1	35	32	9	4	0
4	1	6	2	1	1	3	1	4	2	1	1	0	0	0	2	0	3	5	1	2	2	2	1	35	32	9	4	0
4	1	6	1	2	2	1	2	4	2	1	2	1	0	0	2	1	3	3	1	2	2	2	1	35	32	9	4	0
4	1	7	2	1	2	1	2	4	2	1	2	1	0	0	2	0	2	1	1	2	2	2	1	35	32	9	4	0
4	1	9	1	1	1	8	5	1	2	1	2	1	0	0	2	1	2	5	1	2	2	2	1	35	32	9	4	0
4	1	5	1	1	2	1	2	1	2	1	2	2	0	0	2	1	2	5	1	2	2	2	1	35	32	9	4	0
4	1	9	2	2	1	8	5	1	2	1	2	1	0	0	2	1	2	5	1	2	2	2	1	35	32	9	4	0
4	1	6	1	3	1	6	1	4	2	1	1	1	0	0	2	1	3	1	1	2	2	2	1	35	32	9	4	0
3	1	3	1	3	1	6	1	4	2	1	1	1	0	0	2	0	3	5	1	2	2	2	1	35	32	9	4	0
4	1	7	1	2	1	8	5	2	2	1	1	1	0	0	2	1	2	3	1	2	2	2	1	35	32	9	4	0
4	1	7	1	3	1	8	5	2	2	1	3	1	0	0	2	1	2	1	1	2	2	2	1	35	32	9	4	0
3	1	8	2	1	2	1	2	2	2	2	3	2	0	0	2	1	2	1	1	2	2	2	1	35	32	9	4	0
3	1	6	2	3	1	8	5	2	2	2	2	0	0	0	2	0	2	2	1	2	2	2	1	35	32	9	4	0
4	1	6	2	2	2	1	2	4	2	1	1	2	0	0	2	1	3	3	1	2	2	2	1	35	32	9	4	0
3	1	7	2	2	1	8	5	2	2	1	2	1	0	0	2	0	2	5	1	2	2	2	1	35	32	9	4	0
4	1	8	1	1	1	8	5	2	2	1	2	1	0	0	2	1	2	5	1	2	2	2	1	35	32	9	4	0
4	1	6	1	3	1	3	1	4	2	1	1	1	0	0	2	1	3	5	1	2	2	2	1	35	32	9	4	0
4	1	7	1	2	1	8	5	2	2	1	1	1	0	0	2	1	2	2	1	2	2	2	1	35	32	9	4	0
1	1	8	1	2	1	8	5	2	2	1	1	1	0	0	2	1	2	2	1	2	2	2	1	35	32	9	4	0
4	1	6	2	2	2	1	2	3	2	1	1	1	0	0	2	1	3	1	1	2	2	2	1	35	32	9	4	0
3	1	7	1	4	1	8	5	2	2	1	1	1	0	0	2	1	3	2	1	2	2	2	1	35	32	9	4	0
3	1	9	1	4	1	3	5	3	2	1	2	1	0	0	2	1	3	5	1	2	2	2	1	35	32	9	4	0
4	1	4	2	3	1	6	1	4	2	1	1	1	0	0	2	0	3	5	1	2	2	2	1	35	32	9	4	0
4	1	5	2	3	1	3	1	4	2	1	1	1	0	0	2	1	3	1	1	2	2	2	1	35	32	9	4	0
4	1	7	2	2	1	8	5	2	2	1	1	1	0	0	2	1	2	3	1	2	2	2	1	35	32	9	4	0
3	1	7	1	2	1	8	5	2	2	1	1	1	0	0	2	1	2	3	1	2	2	2	1	35	32	9	4	0
4	1	7	1	2	1	8	5	2	2	1	1	1	0	0	2	1	3	5	1	2	2	2	1	35	32	9	4	0
4	1	8	1	2	1	8	5	2	2	1	1	1	0	0	2	1	3	1	1	2	2	2	1	35	32	9	4	0
3	1	7	1	2	1	8	5	2	2	1	1	1	0	0	2	1	2	1	1	2	2	2	1	35	32	9	4	0
4	1	6	2	2	1	3	1	2	2	1	1	1	0	0	2	1	3	5	1	2	2	2	1	35	32	9	4	0
4	1	6	2	2	1	3	1	4	2	1	1	1	0	0	2	0	3	3	1	2	2	2	1	35	32	9	4	0
3	1	7	1	1	1	8	5	2	2	1	2	1	0	0	2	1	3	5	1	2	2	2	1	35	32	9	3	0
4	1	8	1	1	2	8	5	2	2	1	2	1	0	0	2	1	3	5	1	2	2	2	1	35	32	9	4	0
4	1	7	2	4	1	8	5	2	2	1	2	1	0	0	2	1	3	4	1	2	2	2	1	50	17	8	1	0
3	1	4	1	1	1	5	5	1	2	1	1	0	0	0	2	0	2	1	1	2	2	2	1	50	17	8	1	0
3	1	7	1	1	2	1	2	4	2	1	1	2	0	0	2	0	2	2	1	2	2	2	1	50	17	8	1	0
4	1	9	2	3	1	6	5	3	2	1	2	4	0	0	2	1	2	3	1	2	2	2	1	50	17	8	1	0
4	1	7	2	2	1	8	5	2	2	1	1	1	0	0	2	1	2	1	1	2	2	2	1	50	17	8	1	0
4	1	6	1	3	1	6	1	4	2	1	1	1	0	0	2	1	2	1	1	2	2	2	1	50	17	8	1	0
4	1	8	1	1	1	8	5	2	2	1	1	1	0	0	2	1	2	1	1	2	2	2	1	50	17	8	1	0
4	1	7	1	3	1	3	5	2	2	1	2	1	0	0	2	1	2	4	1	2	2	2	1	50	17	8	1	0
3	1	6	2	3	1	3	5	2	2	1	2	1	0	0	2	1	2	1	1	2	2	2	1	50	17	8	1	0
4	1	4	1	3	1	3	1	4	2	1	1	1	0	0	2	1	2	2	1	2	2	2	1	50	17	8	1	0
3	1	6	1	3	1	3	5	2	2	1	1	1	0	0	2	1	2	3	1	2	2	2	1	50	17	8	1	0
3	1	5	1	4	1	6	1	4	2	1	2	1	0	0	2	1	2	3	1	2	2	2	1	50	17	8	1	0
4	1	7	1	2	1	8	5	2	2	1	2	1	0	0	2	0	2	3	1	2	2	2	1	50	17	8	1	0
3	1	8	2	1	2	1	2	2	2	1	2	1	0	0	2	1	2	1	1	2	2	2	1	50	17	8	1	0
2	1	9	1	1	1	8	5	4	2	1	2	4	0	0	2	1	3	5	1	2	2	2	1	50	17	8	1	0
4	3	6	1	3	1	3	5	2	5	1	2	0	0	0	2	1	4	1	2	2	3	2	2	30	30	17	3	0
4	3	4	1	4	1	6	1	4	1	1	1	1	0	0	2	0	2	1	1	2	2	1	1	44	54	14	7	1
4	3	5	2	2	1	3	1	4	1	1	2	2	0	0	2	0	2	1	1	2	3	2	1	44	54	14	7	1
4	3	9	1	4	1	8	5	2	1	1	2	1	1	0	3	1	4	1	1	2	3	1	1	44	42	12	4	0
2	3	4	1	4	1	6	1	3	1	1	1	4	0	0	2	0	1	1	2	2	3	3	2	44	46	12	7	1
4	3	6	2	3	1	8	5	2	1	1	1	2	0	0	2	0	1	1	2	2	2	2	1	44	42	12	7	0
4	3	7	2	2	1	8	5	3	1	1	2	2	0	0	2	0	1	5	2	2	2	2	1	44	42	12	4	0
4	3	7	1	3	1	8	5	3	1	1	2	2	0	0	2	0	2	3	1	2	3	2	1	44	42	12	7	0
2	3	5	2	4	1	5	5	4	1	1	1	1	0	0	2	0	2	1	1	2	2	2	1	44	35	13	7	0
3	3	4	2	3	1	5	1	3	1	2	1	1	0	0	2	0	2	1	1	2	2	2	1	44	35	13	7	0
3	3	6	1	4	1	6	1	4	1	1	1	1	0	0	2	1	2	3	1	2	2	1	1	44	53	16	9	1
2	3	7	2	3	1	8	5	2	1	1	1	1	0	0	2	1	3	1	1	2	2	1	1	44	53	16	9	1
4	3	7	1	2	1	3	5	3	1	1	3	0	0	0	2	1	2	2	1	2	3	2	1	44	53	16	9	1
4	3	7	1	4	1	8	5	2	1	1	1	0	1	0	2	0	2	3	1	2	3	2	1	44	53	16	9	1
4	3	4	1	4	1	7	1	1	1	1	1	2	0	0	2	0	1	1	1	2	3	2	1	44	53	16	9	1
1	3	6	1	1	2	1	2	2	1	1	1	2	0	0	2	0	1	2	1	2	2	2	1	44	51	15	6	1
2	3	7	1	2	2	1	2	2	1	1	1	2	0	0	2	0	1	2	1	2	2	1	1	44	51	15	6	1
2	3	8	1	1	1	8	5	4	1	1	1	1	0	0	2	0	1	2	1	2	3	2	1	44	51	15	6	1
3	3	4	2	4	1	3	1	4	1	1	1	1	0	0	3	0	1	1	1	2	3	2	1	44	51	15	6	1
3	3	8	1	1	1	3	5	2	1	1	1	1	0	0	2	1	1	2	2	2	3	3	1	44	51	15	6	1
4	3	7	1	1	2	1	2	4	1	1	1	0	0	0	2	0	2	3	2	2	3	2	1	44	44	13	7	0
2	3	9	2	1	1	8	5	3	1	1	2	2	0	0	2	1	2	2	1	2	2	1	1	44	44	13	7	0
4	3	3	1	2	2	1	5	4	1	1	1	2	0	0	2	0	2	2	2	2	3	2	1	44	44	13	7	0
3	3	7	1	3	1	3	5	2	1	1	1	1	0	0	4	0	2	1	2	2	3	2	1	44	44	13	7	0
1	3	4	1	2	2	1	2	4	1	1	1	4	0	0	2	0	2	5	1	2	3	2	1	44	44	13	7	0
3	3	7	2	2	2	1	2	2	1	1	1	2	1	0	2	0	2	2	1	2	3	2	1	21	24	9	4	1
1	3	3	1	3	1	5	5	1	1	1	1	2	0	0	1	0	1	1	1	2	3	2	1	21	24	9	4	1
4	3	5	1	3	1	3	5	4	1	1	1	0	0	0	1	1	2	1	1	2	3	2	1	21	24	9	4	1
2	3	1	1	1	2	2	3	5	1	1	1	2	0	0	2	0	2	2	1	2	3	2	1	21	24	9	4	1
4	3	7	1	3	1	8	5	2	1	1	1	1	0	0	2	0	2	3	1	2	2	2	1	21	24	9	4	1
3	3	1	2	1	2	2	3	5	5	1	1	2	0	0	2	0	2	1	2	2	2	2	1	44	46	13	7	1
3	3	1	2	1	1	2	3	5	5	1	2	0	0	0	2	0	2	1	2	2	3	2	2	38	38	12	6	0
4	3	6	1	2	2	1	2	2	1	1	1	2	0	0	2	0	2	1	2	2	3	2	2	44	43	13	7	0
1	3	1	1	1	1	2	4	5	5	1	1	3	0	0	2	0	2	1	2	2	3	2	2	44	46	13	7	1
3	3	1	2	1	2	2	3	5	5	1	1	2	0	0	2	0	2	1	2	2	3	2	1	44	46	13	7	1
2	3	7	1	3	1	8	5	4	1	1	1	2	0	0	2	0	2	1	1	2	3	2	1	25	26	14	3	1
4	3	6	1	3	1	3	1	4	1	1	1	1	0	0	2	1	2	3	1	2	3	2	1	25	26	14	3	1
4	3	8	2	1	1	1	5	2	1	1	1	2	0	0	2	1	3	5	2	2	3	3	2	25	27	14	5	1
4	3	6	1	4	1	6	1	4	1	1	1	1	0	0	2	1	2	4	2	2	3	3	2	25	27	14	5	1
4	3	5	2	2	2	1	2	3	1	1	1	2	1	0	2	1	2	2	2	2	3	3	2	25	27	14	5	1
4	3	3	2	4	1	5	5	4	1	1	2	1	0	0	2	0	2	1	2	2	3	2	2	24	44	13	7	1
4	3	8	1	3	1	8	5	2	1	1	1	1	0	0	2	1	2	1	1	2	3	2	1	44	48	13	7	1
4	3	3	1	3	1	2	5	3	1	1	1	2	0	0	2	1	2	1	1	2	3	1	1	44	48	13	7	1
3	3	7	1	1	1	8	5	2	1	1	1	1	0	0	2	1	2	2	4	2	3	3	3	44	48	13	7	1
4	3	7	1	2	1	3	1	2	1	1	1	4	1	0	2	1	2	1	2	2	3	2	2	44	48	13	7	1
4	3	6	1	2	2	6	1	2	1	1	1	0	0	0	3	0	1	1	2	2	2	2	1	44	50	11	4	1
2	3	1	1	1	1	2	3	5	1	1	1	2	0	0	2	0	4	1	1	1	2	2	1	44	49	14	4	1
2	3	7	1	1	2	1	2	2	1	1	1	2	0	0	2	0	2	1	2	2	3	3	2	44	49	14	4	1
2	3	8	1	2	1	8	5	3	1	1	1	1	1	0	2	0	1	1	2	2	3	3	2	44	50	14	4	1
2	3	7	1	1	2	1	2	2	1	1	1	2	1	0	2	0	2	1	1	2	2	2	1	44	51	14	4	1
3	3	4	1	3	1	3	1	1	1	1	1	2	0	0	2	0	2	2	4	2	2	3	4	36	41	16	6	1
3	3	7	2	3	1	8	5	2	1	1	1	1	0	0	2	0	2	1	1	2	3	2	1	36	41	16	6	1
2	3	5	1	2	1	5	5	4	1	1	1	0	0	0	2	0	2	1	1	2	3	2	1	36	41	16	6	1
2	3	3	1	3	1	3	1	4	1	1	1	0	0	0	2	0	2	1	1	2	3	2	1	36	41	16	6	1
4	3	5	1	2	1	1	4	4	1	1	1	2	1	0	2	1	2	5	1	2	3	2	1	36	41	16	6	1
2	3	6	2	1	2	1	2	2	1	1	1	2	0	0	2	0	4	4	2	2	3	3	1	38	30	14	7	0
4	3	5	1	2	2	5	1	2	1	1	1	0	0	0	2	0	4	4	2	2	3	3	1	38	30	14	7	0
3	3	5	2	2	1	3	1	2	1	1	1	3	0	0	2	0	2	1	2	2	3	3	1	38	30	14	7	0
4	3	6	1	1	2	1	2	4	1	1	1	0	0	0	1	0	4	5	2	2	3	2	1	38	30	14	7	0
3	3	7	1	1	2	3	5	4	1	1	1	1	0	0	3	1	2	1	2	2	3	2	1	38	30	14	7	0
2	3	3	2	4	1	6	1	2	1	1	1	4	0	0	4	1	2	2	1	2	3	2	1	55	23	18	9	0
4	3	2	2	3	2	2	4	1	1	1	1	0	0	0	2	1	3	1	1	2	3	2	1	55	23	18	9	0
3	3	4	2	3	2	1	2	3	1	1	1	2	0	0	4	0	3	3	1	2	3	2	1	55	23	18	9	0
4	3	7	1	3	2	6	5	4	1	1	1	2	0	0	4	1	1	1	1	2	3	2	1	55	23	18	9	0
3	3	7	1	1	1	8	5	2	1	1	1	0	0	0	4	0	3	1	1	2	3	2	1	55	23	18	9	0
4	3	5	1	3	1	3	1	2	1	1	2	1	0	0	2	0	2	3	2	2	3	3	2	26	27	11	4	1
2	3	5	2	2	1	3	1	4	1	1	1	1	0	0	2	0	3	2	1	2	2	1	1	26	27	11	4	1
3	3	7	1	3	1	8	5	4	1	1	3	1	0	0	2	0	2	1	1	2	3	2	1	26	27	11	4	1
3	3	7	1	2	1	3	5	2	1	1	2	1	0	0	2	0	2	1	1	2	3	2	1	26	27	11	4	1
4	3	7	1	1	2	1	2	2	1	1	1	2	0	0	2	0	1	1	2	2	3	2	2	26	27	11	4	1
2	3	1	2	1	2	2	3	5	4	1	1	2	0	0	2	0	1	1	1	2	3	2	1	27	22	12	4	0
3	3	1	1	1	1	2	3	5	4	1	2	2	0	0	3	0	2	1	2	2	3	2	1	27	22	12	4	0
4	3	1	1	1	1	2	3	5	4	1	2	2	0	0	3	0	2	1	1	2	3	2	1	27	22	12	4	0
4	3	2	1	1	1	2	4	5	4	1	1	0	0	0	2	0	2	2	1	2	3	2	1	27	22	12	4	0
4	3	1	1	1	1	2	3	5	4	1	1	0	0	0	3	0	2	2	1	2	3	1	1	27	22	12	4	0
4	3	7	2	2	2	1	2	4	2	1	1	2	0	0	2	0	1	1	1	2	3	1	1	32	36	14	5	1
4	3	6	1	1	1	8	5	4	2	1	2	1	0	0	2	0	1	2	1	2	3	1	1	32	36	14	5	1
4	3	7	2	1	2	1	2	2	2	1	1	2	0	0	2	1	2	1	2	2	3	3	2	32	38	14	4	1
4	3	6	1	1	1	3	1	4	2	1	2	1	0	0	2	1	2	1	1	2	3	2	1	32	32	13	5	0
4	3	7	1	4	1	8	5	4	2	1	1	4	0	0	3	1	1	1	1	2	3	2	1	32	32	13	5	0
3	3	7	1	3	2	1	2	2	2	1	1	2	0	0	2	0	2	1	1	2	3	3	2	32	34	12	4	1
1	3	8	2	2	1	3	5	2	2	1	1	2	0	0	2	0	2	2	1	2	2	1	1	32	34	12	4	1
4	3	7	1	2	1	8	5	2	2	1	3	1	0	0	2	1	2	2	2	2	3	3	2	32	34	12	6	1
2	3	7	1	3	2	1	2	3	2	1	1	2	0	0	2	0	2	1	2	2	3	3	2	32	34	12	4	1
4	3	7	2	1	1	5	5	3	2	1	2	2	0	0	2	0	3	2	1	2	3	2	1	32	34	12	4	1
4	3	2	1	1	1	2	4	5	1	1	1	0	0	0	2	0	4	1	1	2	3	1	1	44	39	12	6	0
4	3	8	1	2	2	1	2	2	1	1	1	2	0	0	2	0	4	2	1	2	2	1	1	44	39	12	6	0
2	3	7	2	2	1	8	5	2	1	1	1	2	0	0	2	0	4	2	1	2	3	2	1	44	39	12	6	0
1	3	5	1	2	1	3	1	4	1	1	1	3	0	0	2	0	2	5	1	2	3	2	1	44	39	12	6	0
1	3	3	1	4	1	5	1	2	1	1	1	2	0	0	2	0	4	2	1	2	3	2	1	44	39	12	6	0
4	3	3	1	4	1	6	1	1	2	1	2	1	0	0	2	0	1	2	1	2	3	2	1	26	30	9	5	1
3	3	5	1	3	1	6	1	4	2	1	3	1	0	0	2	1	2	1	1	2	3	2	1	26	30	9	5	1
2	3	7	1	1	2	1	5	4	2	1	2	2	0	0	2	1	2	1	2	2	3	2	2	26	30	9	5	1
4	3	6	2	1	1	3	1	2	2	1	2	1	0	0	2	1	2	1	1	2	3	2	1	26	30	9	5	1
2	3	8	2	2	1	8	5	2	2	2	3	1	0	0	2	1	2	2	2	2	3	2	2	26	30	9	5	1
2	3	6	2	3	1	8	5	4	2	1	1	2	0	0	2	0	2	1	1	2	3	2	1	22	29	9	4	1
4	3	8	2	1	1	8	5	3	5	1	1	2	1	0	2	1	2	2	1	2	3	2	1	22	29	9	4	1
4	3	7	1	2	1	3	5	2	2	1	3	2	0	0	2	0	2	5	2	2	3	3	1	22	29	9	4	1
4	3	8	2	2	1	8	5	4	2	1	2	1	0	0	2	0	2	1	2	2	3	2	1	22	29	9	4	1
4	3	5	1	3	1	3	1	4	2	1	1	1	0	0	2	0	2	3	1	2	3	2	1	22	29	9	4	1
1	3	9	1	1	1	8	5	2	1	1	3	1	1	0	2	1	4	2	2	2	3	3	2	43	43	15	7	0
2	3	8	2	1	1	8	5	3	2	1	3	2	0	0	3	0	1	1	1	2	3	1	1	43	43	15	7	0
4	3	7	1	2	1	6	5	4	2	1	2	1	0	0	2	0	1	1	1	2	3	2	2	43	43	15	4	0
3	3	9	1	3	1	8	5	2	2	1	3	2	0	0	3	0	1	1	2	2	3	2	1	43	43	15	8	0
3	3	9	2	1	1	8	5	2	2	2	3	4	1	0	2	1	4	1	2	2	3	2	1	43	43	14	7	0
4	3	7	2	1	2	1	2	2	2	1	3	2	0	0	3	0	2	1	1	2	3	2	1	32	32	13	4	0
3	3	8	1	2	1	8	5	2	2	1	2	1	0	0	2	0	2	1	2	2	3	3	2	32	32	13	4	0
4	3	5	1	2	2	5	1	2	2	1	2	2	0	0	2	1	3	1	2	2	3	2	1	32	32	13	4	0
4	3	5	1	3	1	3	1	4	2	1	1	2	0	0	3	0	2	1	2	2	3	3	2	32	32	13	4	0
4	3	6	1	2	2	3	1	4	2	1	3	2	0	0	3	1	1	1	2	2	3	2	2	32	32	13	4	0
1	3	1	2	1	1	2	3	5	5	1	1	2	1	0	4	0	4	1	1	2	3	2	1	10	10	10	4	0
1	3	1	1	1	1	2	4	5	4	1	1	2	0	0	4	0	4	2	1	2	3	2	1	10	10	10	4	0
4	3	1	1	1	1	2	3	5	4	1	1	2	0	0	4	0	4	1	1	2	3	2	1	10	10	11	4	0
4	3	3	1	1	1	5	3	5	5	1	1	2	0	0	4	0	4	1	1	2	3	1	1	10	9	10	4	0
1	3	1	2	1	1	2	3	5	5	1	1	0	1	0	4	0	4	1	1	2	3	2	1	10	10	10	4	0
4	3	1	1	1	2	2	3	5	5	1	1	0	0	0	4	0	4	2	1	2	3	2	1	10	10	10	4	0
3	3	8	1	1	2	1	2	2	2	1	3	2	0	0	2	0	3	1	2	2	3	2	1	22	31	9	4	1
4	3	6	2	4	1	3	1	4	2	2	3	1	0	0	2	0	4	1	1	2	2	1	1	22	31	9	4	1
1	3	8	2	3	1	8	5	3	2	1	3	1	0	0	2	0	3	3	2	2	3	2	1	22	31	9	4	1
1	3	6	2	1	2	1	2	2	2	1	3	2	0	0	2	0	3	2	2	2	3	2	1	22	31	9	4	1
2	3	4	2	2	2	1	2	3	2	1	1	2	0	0	2	0	3	1	1	2	2	1	1	22	31	9	4	1
4	3	5	2	2	2	1	2	3	2	1	2	2	0	0	2	0	2	4	1	2	3	1	1	30	39	9	6	1
4	3	7	1	4	1	5	5	2	2	1	3	1	0	0	2	0	2	4	2	2	3	2	1	30	39	9	6	1
2	3	7	1	3	2	5	5	4	2	1	2	2	0	0	2	0	2	1	2	2	3	2	1	30	39	9	6	1
3	3	6	1	2	2	1	2	2	2	1	3	0	0	0	2	0	2	5	2	2	3	2	1	30	39	9	6	1
2	3	7	2	1	2	1	2	2	2	1	2	2	0	0	2	0	2	3	2	2	3	2	1	30	39	9	6	1
3	3	6	2	2	1	8	5	2	2	1	1	1	0	0	2	0	1	1	1	2	3	1	1	32	32	13	3	0
3	3	7	1	4	1	8	5	2	2	1	2	1	0	0	3	0	1	1	1	2	3	2	1	32	32	13	5	0
3	3	7	2	2	2	1	2	2	2	1	2	2	0	0	2	0	1	2	1	2	3	2	1	32	32	12	3	0
3	3	5	1	2	1	5	1	4	2	1	1	1	0	0	2	0	1	1	1	2	2	1	1	32	32	12	3	0
2	3	5	2	3	1	5	1	4	2	1	2	1	0	0	3	0	1	1	2	2	3	2	1	32	32	13	5	0
2	3	6	1	4	1	6	1	2	2	1	2	1	0	0	4	1	2	1	2	2	3	2	2	12	12	17	4	0
4	3	7	1	4	1	8	5	2	2	1	2	1	0	0	4	0	4	1	1	2	3	2	1	12	12	17	4	0
3	3	7	2	3	1	8	5	4	2	1	3	2	1	0	4	1	1	1	1	2	3	1	1	12	12	18	4	0
4	3	6	1	2	1	3	5	2	2	1	1	2	0	0	3	0	1	1	1	2	3	2	1	12	12	17	5	0
4	3	7	2	2	2	1	2	2	2	1	2	2	0	0	4	0	2	1	1	1	3	2	1	12	12	17	4	0
4	3	7	1	3	2	1	5	3	5	1	1	2	0	0	4	1	4	1	2	2	3	3	1	7	14	13	5	1
3	3	6	1	3	1	3	1	2	2	1	1	1	0	0	3	0	2	1	2	2	3	3	1	7	14	13	5	1
4	3	8	1	2	1	3	5	4	2	1	1	1	0	0	4	0	3	1	2	2	3	3	1	7	14	13	5	1
3	3	7	2	1	2	1	2	2	2	1	2	2	0	0	4	0	4	1	2	2	3	3	1	7	14	13	5	1
4	3	8	1	4	1	8	5	2	5	1	3	1	0	0	4	1	4	3	2	2	3	3	1	7	14	13	5	1
2	3	5	2	4	1	6	1	4	5	1	1	1	0	0	2	0	1	1	3	2	3	3	3	27	33	12	6	1
1	3	9	2	1	1	8	5	2	2	1	2	0	0	0	2	0	1	1	2	2	3	3	2	27	26	12	6	0
4	3	3	2	2	2	1	2	4	2	1	1	0	0	0	2	0	1	2	2	2	3	3	2	27	26	12	6	0
3	3	8	2	1	1	8	5	3	2	1	2	1	1	0	2	0	1	3	2	2	3	3	2	27	26	12	6	0
3	3	8	1	1	1	8	5	2	2	3	3	2	0	0	2	0	1	1	2	2	3	3	2	27	26	12	6	0
2	3	8	1	3	1	6	5	2	2	1	3	1	0	0	2	0	2	2	1	2	3	2	1	68	92	22	13	1
3	3	5	1	3	2	3	1	4	2	3	3	2	0	0	2	0	2	2	1	2	3	2	1	68	92	22	13	1
3	3	6	2	1	2	1	2	4	2	1	3	2	0	0	4	0	2	1	2	2	2	2	1	68	92	22	13	1
4	3	8	2	1	2	1	2	2	2	1	3	2	0	0	4	0	2	1	1	2	3	1	1	68	92	22	13	1
4	3	7	1	3	1	8	5	4	5	1	2	1	0	0	4	0	2	1	1	2	3	2	1	68	92	22	13	1
1	3	6	2	1	2	1	5	4	2	1	1	2	0	0	4	1	2	1	1	2	2	2	1	32	30	13	4	0
4	3	7	2	3	1	6	5	2	2	1	2	1	0	0	3	1	2	1	1	2	2	2	1	32	30	13	4	0
4	3	7	1	3	1	8	5	2	2	1	1	4	0	0	2	1	2	1	1	2	3	2	1	32	30	13	4	0
3	3	8	1	2	1	3	5	2	2	1	1	1	0	0	3	1	2	2	2	2	3	3	2	32	30	13	4	0
4	3	5	2	1	2	1	2	4	2	1	1	2	0	0	4	1	2	1	2	2	2	3	2	32	30	13	4	0
3	3	5	1	2	1	5	1	1	2	1	2	1	0	0	2	1	1	1	2	2	3	2	1	26	26	10	6	0
2	3	6	1	3	1	3	1	4	2	1	2	1	0	0	2	1	1	2	2	2	3	2	1	26	26	10	6	0
2	3	6	1	3	1	6	1	4	2	1	1	1	0	0	2	1	1	1	2	2	3	2	1	26	26	10	6	0
4	3	4	2	1	1	5	1	4	2	1	1	0	0	0	2	1	1	1	1	2	3	2	1	26	26	10	6	0
1	3	8	2	4	1	8	5	1	2	1	1	1	0	0	2	1	1	1	2	2	3	2	1	26	26	10	6	0
3	3	1	1	1	1	2	3	5	4	1	2	1	0	0	3	0	4	1	1	2	3	2	1	26	23	10	2	0
4	3	1	1	1	2	2	3	5	4	1	3	2	0	0	3	0	4	1	1	2	3	2	1	26	23	10	2	0
4	3	1	1	1	2	2	3	5	4	1	3	2	0	0	3	0	4	2	1	2	3	2	1	26	23	10	2	0
4	3	1	1	1	2	2	3	5	4	2	3	2	0	0	3	0	4	1	1	2	3	2	1	26	23	10	2	0
4	3	1	2	1	1	2	3	5	4	1	1	0	0	0	3	0	4	2	1	2	3	2	1	26	23	10	2	0
4	3	2	2	1	2	2	4	5	4	1	1	2	0	0	4	0	4	1	1	2	3	1	1	10	9	14	8	0
3	3	1	2	1	1	2	4	5	4	1	1	2	0	0	4	0	3	1	1	2	3	2	1	10	9	14	8	0
3	3	1	1	1	2	2	3	5	4	1	3	2	0	0	4	0	2	1	1	2	3	1	1	10	9	14	8	0
4	3	1	2	1	1	2	4	5	4	1	3	2	0	0	4	0	2	1	2	2	3	2	1	10	9	14	8	0
4	3	1	1	1	2	2	3	5	4	1	1	2	1	0	4	1	4	4	1	2	3	2	1	10	9	14	8	0
1	3	3	1	4	2	3	1	2	5	1	1	4	0	0	1	0	1	5	2	2	3	3	1	16	10	9	5	0
4	3	4	2	3	1	6	1	4	5	1	1	4	0	0	1	0	1	5	2	2	3	3	1	16	10	9	5	0
4	3	7	1	2	1	5	5	2	5	1	1	1	0	0	1	1	2	5	1	2	2	2	1	36	45	9	5	1
3	3	6	1	3	2	3	1	2	2	1	1	1	0	0	1	1	2	5	2	2	3	3	1	36	45	9	5	1
2	3	3	1	1	2	3	1	5	2	1	3	0	0	0	1	0	2	5	2	2	3	3	1	36	45	9	5	1
4	3	6	1	3	2	1	2	4	2	1	1	2	0	0	2	1	2	3	1	2	2	1	1	32	28	13	4	0
2	3	7	2	1	1	8	5	3	2	1	2	0	0	0	2	1	2	4	1	2	2	1	1	32	28	13	4	0
4	3	9	2	4	1	8	5	2	2	1	1	1	0	0	2	1	2	3	1	2	2	1	1	32	28	13	4	0
3	3	7	1	4	1	8	5	4	2	1	3	1	0	0	2	1	2	1	1	2	2	1	1	32	28	13	4	0
4	3	5	1	4	1	6	1	4	2	1	1	1	0	0	2	1	2	2	1	2	2	1	1	32	28	13	4	0
2	3	8	2	2	1	8	5	3	2	1	3	1	0	0	2	1	2	5	2	2	3	2	1	32	32	12	5	0
2	3	4	1	3	1	3	1	4	2	1	1	1	0	0	2	1	2	2	2	2	3	2	1	32	32	12	5	0
4	3	5	2	2	2	1	2	2	2	1	2	0	0	0	3	0	2	1	2	2	3	2	1	32	32	12	5	0
2	3	4	1	1	1	3	1	2	2	1	1	1	0	0	2	0	2	1	2	2	3	2	1	32	32	12	5	0
4	3	8	2	2	1	8	5	3	2	1	1	1	0	0	2	0	2	4	2	2	3	2	1	32	32	12	5	0
4	3	4	2	4	1	5	1	4	2	1	1	1	0	0	3	0	1	1	2	2	3	2	1	32	32	13	4	0
4	3	6	1	4	1	6	1	2	2	1	1	1	0	0	2	0	1	2	1	2	2	1	1	32	32	13	7	0
4	3	6	1	4	1	6	1	4	2	1	1	1	0	0	2	0	1	1	1	2	2	1	1	32	32	13	7	0
3	3	5	2	3	1	3	5	2	2	1	1	1	0	0	2	0	2	2	2	2	3	2	1	32	32	13	7	0
4	3	7	2	1	2	1	2	2	2	1	1	2	0	0	2	0	1	1	1	2	3	1	1	32	32	13	7	0
4	3	3	2	4	1	6	1	4	2	1	1	1	0	0	2	0	1	1	2	2	3	2	1	32	29	12	5	0
4	3	5	1	2	2	1	2	2	2	1	1	2	0	0	2	0	1	2	2	2	3	2	1	32	29	12	5	0
3	3	6	2	3	2	1	2	4	2	1	1	2	0	0	2	0	1	1	2	2	3	2	1	32	29	12	5	0
1	3	6	2	4	1	8	5	2	2	1	3	1	0	0	2	1	1	1	2	2	3	2	1	32	29	12	5	0
4	3	3	2	4	1	6	1	4	2	1	2	1	0	0	3	0	1	1	2	2	3	2	1	32	29	12	5	0
2	3	6	2	1	2	1	2	4	2	1	1	2	0	0	2	0	2	2	3	2	1	3	3	32	44	12	5	1
2	3	5	1	2	2	1	2	4	2	1	1	2	0	0	2	0	2	2	2	2	2	2	2	32	44	12	5	1
3	3	6	1	3	1	3	1	4	2	1	2	1	0	0	2	0	2	2	2	2	2	2	1	32	44	12	5	1
1	3	4	2	4	1	5	1	4	2	1	1	1	0	0	3	1	2	1	2	2	2	2	1	32	44	12	5	1
2	3	6	1	2	2	1	2	2	2	1	1	2	0	0	2	0	2	1	2	2	2	2	1	32	44	12	5	1
3	3	6	1	4	1	6	1	2	2	1	2	1	0	0	2	0	2	1	1	2	3	2	1	32	32	13	5	0
4	3	5	1	4	1	6	1	2	2	1	3	1	0	0	2	0	1	1	1	2	3	2	1	32	32	13	5	0
4	3	6	1	4	1	3	1	2	2	1	2	0	0	0	2	0	3	3	1	2	3	2	1	32	32	13	4	0
4	3	6	2	2	1	8	5	2	2	1	3	1	0	0	2	0	2	1	1	2	3	1	1	32	32	13	5	0
4	3	5	1	4	1	6	1	2	2	1	2	1	0	0	2	0	2	1	1	2	3	2	1	32	32	13	5	0
3	3	3	2	4	1	5	1	1	3	1	1	0	0	0	2	0	1	1	1	2	3	2	1	35	35	20	9	0
1	3	3	2	3	1	3	5	4	3	1	1	0	0	0	3	0	1	1	1	2	3	2	1	35	35	20	9	0
4	3	4	2	4	1	5	5	1	3	1	1	1	1	0	2	0	1	2	1	2	3	2	1	35	35	20	9	0
2	3	4	2	4	1	6	1	1	3	1	1	1	0	0	2	0	2	1	1	2	3	2	1	35	35	20	9	0
4	3	3	2	1	2	1	2	1	3	1	1	0	0	0	2	1	1	1	2	2	3	2	2	35	35	20	9	0
2	3	4	2	4	1	5	1	4	3	1	1	1	0	0	3	1	1	3	2	2	3	3	2	35	35	20	9	0
1	3	3	2	4	1	6	1	1	3	1	1	0	0	0	2	0	1	1	1	2	3	2	1	35	35	20	9	0
4	3	4	2	4	1	5	1	1	3	1	1	1	0	0	3	1	1	1	2	2	3	2	2	35	35	20	9	0
4	3	3	2	4	1	5	1	1	3	1	1	0	0	0	2	0	1	1	2	2	3	2	2	35	35	20	9	0
4	3	4	2	2	2	1	2	1	3	1	1	0	0	0	2	1	1	1	2	2	3	2	2	35	35	20	9	0
2	3	6	2	3	1	3	5	2	3	1	2	1	0	0	2	0	2	1	1	2	3	1	1	44	53	12	5	1
3	3	6	2	3	1	3	5	3	3	1	3	2	0	0	2	1	2	1	4	2	3	3	4	44	53	12	5	1
4	3	4	2	4	1	5	1	4	3	1	2	0	0	0	2	0	2	1	1	2	3	1	1	44	53	12	5	1
2	3	4	2	2	2	5	5	4	3	1	1	1	0	0	2	0	2	1	2	2	3	2	2	44	53	12	5	1
4	3	7	2	2	2	1	2	2	3	1	1	2	1	0	2	1	2	2	4	2	2	3	4	44	53	12	5	1
1	3	3	2	3	1	5	5	2	3	1	1	2	0	0	2	1	2	1	4	2	2	3	4	44	53	12	5	1
4	3	6	2	2	1	3	5	2	3	1	1	2	0	0	3	0	2	2	2	2	3	2	2	44	53	12	5	1
3	3	6	2	1	1	1	2	3	3	1	1	2	0	0	2	0	2	1	1	2	3	2	1	44	53	12	5	1
4	3	5	2	3	1	3	1	3	3	1	1	2	0	0	2	1	2	2	1	2	3	2	1	44	53	12	5	1
3	3	5	2	3	1	8	5	3	3	1	1	1	0	0	3	1	2	1	1	2	3	2	1	44	53	12	5	1
3	1	6	1	1	2	1	2	2	2	1	1	2	0	0	2	0	1	1	1	2	2	2	1	15	3	2	2	0
4	1	7	2	1	2	1	2	2	2	1	2	0	0	0	2	0	1	1	1	2	2	1	1	15	5	2	2	0
4	1	7	2	1	2	1	2	3	2	1	3	2	0	0	2	0	1	1	1	2	2	2	1	15	3	2	2	0
3	1	3	2	2	2	5	1	4	2	1	1	2	0	0	2	0	1	2	1	2	2	1	1	50	22	8	5	0
3	1	8	1	2	2	1	2	2	1	1	2	2	0	0	2	0	2	1	1	2	2	1	1	24	7	4	2	0
4	1	3	2	2	2	1	2	4	3	1	1	2	0	0	2	0	2	1	1	2	2	2	1	32	4	4	3	0
2	1	1	1	1	2	2	3	5	4	1	1	2	0	0	1	0	1	1	2	2	2	1	3	76	26	3	3	0
3	1	1	1	1	2	2	3	5	4	1	1	2	0	0	1	0	3	1	2	2	2	1	3	76	28	3	3	0
1	1	1	2	1	2	2	3	5	4	1	1	2	0	0	1	0	3	1	2	2	2	1	3	76	28	3	3	0
3	1	7	2	1	2	1	2	2	2	1	1	2	0	0	1	0	1	1	2	2	2	1	3	76	28	3	3	0
4	1	7	1	1	2	1	2	4	1	1	1	2	0	0	1	0	1	1	2	2	2	1	3	76	28	3	3	0
2	1	1	1	1	2	2	3	5	2	1	1	2	0	0	2	0	1	1	2	2	2	1	3	76	28	3	3	0
4	1	7	2	1	2	1	2	1	2	1	1	2	0	0	1	0	1	1	2	2	2	1	3	76	28	3	3	0
4	1	8	1	1	2	1	2	2	2	1	3	2	0	0	1	1	1	1	2	2	2	1	3	76	28	3	3	0
4	1	7	1	1	2	3	1	1	2	1	3	2	0	0	1	1	1	2	2	2	2	1	3	76	28	3	3	0
4	1	8	1	1	2	1	2	3	2	2	3	2	0	0	2	1	4	1	2	2	2	1	3	76	28	3	3	0
3	1	7	2	1	2	1	2	3	2	1	1	2	0	0	2	0	1	1	2	2	2	2	2	54	31	11	4	0
4	1	6	2	1	2	1	2	4	2	1	1	2	0	0	3	0	3	2	2	2	2	2	2	54	31	11	4	0
4	1	8	2	1	2	1	2	3	2	1	1	2	0	0	2	0	2	1	2	2	2	2	2	54	31	11	4	0
3	1	9	1	1	1	8	5	2	2	1	1	2	0	0	2	0	3	1	2	2	2	2	2	54	31	11	4	0
3	1	8	1	2	2	1	2	3	2	1	1	2	0	0	1	0	2	1	2	2	2	2	2	54	31	11	4	0
3	1	5	1	2	1	3	1	4	2	1	1	2	0	0	1	0	2	1	2	2	2	2	2	54	31	11	4	0
3	1	6	1	3	2	1	2	4	2	1	3	2	0	0	1	0	2	2	2	2	2	2	1	54	31	11	4	0
4	1	5	2	3	1	3	1	4	2	1	2	2	0	0	2	0	2	2	2	2	2	2	2	54	31	11	4	0
4	1	9	2	1	2	1	2	3	2	1	1	2	0	0	2	0	1	2	2	2	2	2	2	54	31	11	4	0
3	1	4	1	2	2	1	2	4	2	1	1	2	0	0	2	0	3	1	2	2	2	2	2	54	31	11	4	0
3	1	5	1	2	2	1	2	4	2	1	1	2	0	0	3	0	1	1	2	2	2	2	2	54	31	11	4	0
3	1	8	2	1	2	1	2	3	2	1	1	2	0	0	2	1	1	2	2	2	2	2	2	54	31	11	4	0
3	1	8	2	1	2	1	2	3	2	1	1	2	0	0	2	1	3	2	2	2	2	2	2	54	31	11	4	0
4	1	6	1	2	2	1	2	4	2	1	1	2	0	0	2	1	3	3	2	2	2	2	2	54	31	11	4	0
3	1	8	1	1	2	1	2	3	2	1	1	2	0	0	3	1	3	1	2	2	2	2	2	54	31	11	4	0
4	1	9	1	1	2	1	2	3	2	1	1	2	0	0	2	1	1	1	2	2	2	2	2	54	31	11	4	0
4	1	8	2	1	2	1	2	2	2	1	1	2	0	0	3	1	3	2	2	2	2	2	2	54	31	11	4	0
4	1	8	1	1	2	1	2	3	2	2	3	2	0	0	2	1	1	1	2	2	2	2	2	54	31	11	4	0
3	1	8	2	1	2	1	2	3	2	1	1	2	0	0	2	1	1	1	2	2	2	2	2	54	31	11	4	0
3	1	9	2	1	2	1	2	3	2	1	1	2	0	0	2	0	1	1	2	2	2	2	2	54	31	11	4	0
4	1	3	1	3	2	1	2	4	2	1	1	2	0	0	2	0	1	1	1	2	3	2	1	54	40	12	6	0
3	1	9	1	2	2	1	2	3	2	1	1	2	0	0	2	1	3	1	1	2	3	2	1	54	40	12	6	0
4	1	8	1	2	2	8	5	3	2	1	1	2	0	0	2	0	1	1	1	2	3	2	1	54	40	12	6	0
4	1	7	2	2	2	1	2	3	2	1	1	2	0	0	2	0	1	2	1	2	3	2	1	54	40	12	6	0
4	1	7	2	2	2	1	2	3	2	1	1	2	0	0	2	0	1	2	1	2	3	2	1	54	40	12	6	0
4	1	7	2	2	2	1	2	3	2	1	1	2	0	0	2	0	1	1	1	2	3	2	1	54	40	12	6	0
4	1	6	1	1	2	1	2	3	2	1	1	2	0	0	2	0	1	4	1	2	3	2	1	54	40	12	6	0
3	1	6	1	1	2	1	2	3	2	1	1	2	0	0	2	0	1	1	1	2	3	2	1	54	40	12	6	0
4	1	8	2	1	2	1	2	3	2	1	1	2	0	0	2	1	1	1	1	2	3	2	1	54	40	12	6	0
4	1	7	2	1	2	1	2	3	2	1	1	2	0	0	2	1	1	1	1	2	3	2	1	54	40	12	6	0
4	1	9	1	1	2	1	2	3	2	1	1	2	0	0	1	0	1	1	1	2	3	2	1	54	40	12	6	0
4	1	8	1	1	2	1	2	3	2	1	1	2	0	0	2	0	1	1	1	2	3	2	1	54	50	12	6	0
3	1	8	2	1	2	1	2	3	2	1	1	2	0	0	2	1	1	1	1	2	3	2	1	54	40	12	6	0
3	1	9	1	1	2	1	2	3	2	1	1	2	0	0	2	0	1	1	1	2	3	2	1	54	40	12	6	0
4	1	8	1	1	2	1	2	3	2	1	1	2	0	0	2	0	1	1	1	2	3	2	1	54	40	12	6	0
4	1	6	1	2	2	1	2	3	2	1	1	2	0	0	2	0	1	1	1	2	3	2	1	54	40	12	6	0
2	1	1	2	1	2	2	3	5	4	1	3	0	0	0	2	0	1	1	1	2	2	1	1	56	20	11	4	0
3	1	1	1	1	2	2	4	5	4	1	3	2	0	0	2	0	4	1	2	2	2	3	2	56	20	11	4	0
2	1	1	2	1	2	2	3	5	4	1	2	2	0	0	2	0	2	1	1	2	2	1	1	56	20	11	4	0
1	1	1	2	1	2	2	3	5	4	1	1	2	0	0	2	0	2	1	1	2	2	2	1	56	20	11	4	0
3	1	1	1	1	1	2	4	5	4	1	3	2	0	0	2	0	4	1	1	2	2	1	1	56	20	11	4	0
1	1	1	2	1	1	2	3	5	4	1	3	2	0	0	2	0	3	1	1	2	2	1	1	56	20	11	4	0
2	1	1	1	1	2	2	3	5	4	1	2	2	0	0	2	0	4	1	1	2	2	2	1	56	20	11	4	0
2	1	1	1	1	2	2	4	5	4	1	2	0	0	0	2	0	1	1	1	2	1	1	1	56	20	11	4	0
2	1	1	1	1	1	2	3	5	4	1	3	2	0	0	2	0	1	1	1	2	2	1	1	56	20	11	4	0
2	1	1	1	1	2	2	3	5	4	1	3	2	0	0	2	0	2	1	1	2	2	1	1	56	20	11	4	0
2	1	1	2	1	2	2	3	5	4	1	2	2	0	0	2	0	1	1	1	2	3	3	1	56	20	11	4	0
2	1	1	1	1	2	2	3	5	4	1	1	2	0	0	2	0	4	1	1	2	2	1	1	56	20	11	4	0
3	1	1	2	1	2	2	4	5	4	1	3	2	0	0	2	0	4	1	1	2	2	1	1	56	20	11	4	0
2	1	1	1	1	1	2	3	5	4	1	2	2	0	0	2	0	2	1	1	2	1	1	1	56	20	11	4	0
3	1	8	2	1	2	1	2	4	1	1	2	2	0	0	2	1	4	5	1	2	3	2	1	36	20	9	3	0
4	1	6	1	1	2	1	2	4	1	1	1	2	0	0	2	0	4	2	2	2	2	2	2	36	20	9	3	0
4	1	7	1	2	2	8	5	4	1	1	2	2	0	0	2	0	3	5	1	2	3	2	1	36	20	9	3	0
4	1	8	2	1	2	1	2	2	1	1	1	0	0	0	2	0	4	1	1	2	3	2	1	36	20	9	3	0
4	1	5	1	1	2	1	2	2	1	1	1	2	0	0	2	0	2	2	1	2	3	2	1	36	20	9	3	0
4	1	5	2	1	2	1	2	2	1	1	2	2	0	0	2	0	4	1	1	2	3	2	1	36	20	9	3	0
4	1	7	1	1	2	1	2	4	1	1	1	2	0	0	2	0	4	2	1	2	3	2	1	36	20	9	3	0
1	1	6	2	1	2	1	2	2	1	1	2	2	0	0	2	1	4	2	1	2	3	2	1	36	20	9	3	0
4	1	6	2	2	2	1	2	2	1	1	1	2	0	0	2	0	3	1	1	2	2	1	1	36	20	9	3	0
3	1	6	2	1	2	1	2	2	1	1	1	2	0	0	2	1	4	1	1	2	3	2	1	36	20	9	3	0
3	1	6	2	2	2	1	2	2	1	1	1	2	0	0	2	1	4	1	2	2	3	2	1	36	20	9	3	0
4	1	8	1	1	2	1	2	1	1	1	1	2	0	0	2	1	4	1	2	2	3	2	1	36	20	9	3	0
3	1	6	1	3	1	6	1	4	1	1	1	2	0	0	3	1	4	2	1	2	3	2	1	36	20	9	3	0
4	1	7	2	1	2	1	2	4	1	1	2	2	0	0	4	1	4	2	2	2	3	2	1	36	20	9	3	0
3	1	5	2	1	2	1	2	4	2	1	1	2	0	0	2	0	1	1	3	2	3	4	3	54	50	14	5	0
4	1	9	1	1	2	1	2	3	2	1	1	2	0	0	2	0	1	1	3	2	3	4	3	54	50	14	5	0
3	1	7	2	1	2	1	2	3	2	1	1	2	0	0	2	0	1	1	3	2	3	4	3	54	50	14	5	0
4	1	8	1	3	2	1	2	3	2	1	1	2	0	0	2	0	1	1	3	2	3	4	3	54	50	14	5	0
3	1	7	2	1	2	1	2	3	2	1	1	2	0	0	2	1	3	1	3	2	3	4	3	54	50	14	5	0
3	1	6	2	1	2	1	2	3	2	1	1	2	0	0	2	1	1	1	3	2	3	4	3	54	50	14	5	0
4	1	6	1	2	2	1	2	4	2	1	1	2	0	0	2	0	1	1	3	2	3	4	3	54	50	14	5	0
4	1	7	2	1	2	1	2	4	2	1	1	2	0	0	3	1	1	1	3	2	3	4	3	54	50	14	5	0
3	1	8	1	1	2	1	2	3	2	1	1	2	0	0	2	0	1	2	3	2	3	4	3	54	50	14	5	0
4	1	9	2	1	2	1	2	3	2	1	1	2	0	0	2	1	1	1	3	2	3	4	3	54	50	14	5	0
1	1	7	1	1	2	1	2	4	2	1	2	2	0	0	2	0	2	3	3	2	3	4	3	54	50	14	5	0
3	1	9	1	1	2	1	2	3	2	1	1	2	0	0	2	0	3	1	3	2	3	4	3	54	50	14	5	0
4	1	5	2	1	2	1	2	4	2	1	2	2	0	0	2	0	1	1	3	2	3	4	3	54	50	14	5	0
4	1	9	2	1	2	1	2	4	1	1	1	2	0	0	2	0	1	2	3	2	1	2	3	36	18	7	2	0
4	1	6	1	3	2	1	2	4	1	1	1	2	0	0	2	0	1	2	3	2	1	2	3	36	18	7	2	0
4	1	3	1	2	2	1	2	1	1	1	1	2	0	0	2	0	1	2	3	2	1	2	3	36	18	7	2	0
4	1	4	1	1	2	1	2	1	1	1	1	2	0	0	2	0	1	2	3	2	1	2	3	36	18	7	2	0
4	1	7	1	2	2	1	2	2	1	1	1	2	0	0	2	0	1	3	3	2	1	2	3	36	18	7	2	0
3	1	2	1	3	2	1	2	5	1	1	1	2	0	0	2	0	1	1	3	2	1	2	3	36	18	7	2	0
4	1	7	2	1	2	1	2	2	1	1	1	2	0	0	2	0	1	3	3	2	2	2	3	36	18	7	2	0
4	1	8	1	2	2	1	2	2	1	1	1	2	0	0	2	0	1	2	3	2	2	2	3	36	18	7	2	0
3	1	6	1	2	2	1	2	4	1	1	1	2	0	0	2	0	1	1	1	2	2	1	1	30	11	6	1	0
4	1	8	1	3	2	8	5	2	1	1	1	2	0	0	2	0	1	1	2	2	3	2	3	30	11	6	1	0
4	1	8	1	1	2	1	2	3	1	1	1	2	0	0	2	0	2	1	1	2	2	2	1	30	11	6	1	0
4	1	8	2	1	2	1	2	2	1	1	1	2	0	0	2	1	2	2	1	2	2	1	1	30	11	6	1	0
4	1	7	1	3	2	1	2	4	1	1	1	2	0	0	2	0	4	1	1	2	2	2	1	30	11	6	1	0
1	1	6	1	2	2	1	2	2	1	1	1	2	0	0	2	0	4	1	1	2	2	1	1	30	11	6	1	0
4	1	7	1	1	2	1	2	2	1	1	1	2	0	0	2	1	4	1	1	2	2	1	1	30	11	6	1	0
4	1	3	1	3	2	1	2	1	1	1	1	2	0	0	2	0	1	1	1	2	2	2	1	30	11	6	1	0
3	1	7	2	2	2	1	2	2	1	1	1	2	0	0	2	1	2	1	2	2	3	3	2	40	24	8	2	0
2	1	7	1	2	2	1	2	4	1	1	1	2	0	0	2	0	2	2	1	2	2	2	1	40	24	8	2	0
4	1	3	1	4	1	6	1	4	1	1	1	2	0	0	2	0	1	5	2	2	3	3	2	40	24	8	2	0
3	1	5	1	1	2	1	2	4	1	1	1	2	0	0	2	0	1	2	1	2	2	2	1	40	24	8	2	0
3	1	4	1	3	2	1	2	4	1	1	1	2	0	0	2	0	1	4	1	2	2	2	1	40	24	8	2	0
3	1	5	1	1	2	1	2	3	1	1	1	2	0	0	2	1	1	5	1	2	2	2	1	40	24	8	2	0
4	1	9	2	1	2	1	2	3	1	1	1	2	0	0	2	1	2	2	2	2	3	3	2	40	24	8	2	0
4	1	6	2	1	2	1	2	2	1	1	1	2	0	0	2	1	2	1	2	2	2	2	1	40	24	8	2	0
4	1	3	1	2	2	1	2	4	1	1	1	2	0	0	2	0	2	1	2	2	2	2	1	40	24	8	2	0
3	1	6	2	1	1	8	5	1	1	2	1	2	0	0	2	0	2	1	2	2	3	3	2	40	24	8	2	0
4	1	9	2	1	2	1	2	3	1	1	1	2	0	0	3	1	4	1	2	2	2	3	2	40	24	8	2	0
1	1	7	2	1	2	1	2	2	1	1	1	2	0	0	2	1	2	1	2	2	2	3	2	40	24	8	2	0
4	1	6	2	1	2	1	2	2	1	1	1	2	0	0	2	0	2	1	2	2	3	3	2	40	24	8	2	0
1	1	6	1	3	2	1	2	2	1	1	1	2	0	0	2	0	2	1	2	2	2	2	1	40	24	8	2	0
4	1	3	1	2	2	1	2	4	1	1	1	2	0	0	2	0	2	1	1	2	3	2	1	40	24	8	2	0
2	1	5	2	2	2	1	2	4	1	1	1	2	0	0	2	0	2	2	2	2	3	3	2	40	24	8	2	0
3	1	3	2	2	2	1	2	2	3	1	1	2	0	0	2	0	2	1	1	2	2	2	1	34	23	15	2	0
4	1	3	2	4	2	6	1	4	3	1	1	2	0	0	2	0	2	1	1	2	2	2	1	34	23	15	2	0
3	1	3	2	2	2	1	2	4	3	1	1	2	0	0	2	0	2	1	1	2	2	2	1	34	23	15	2	0
4	1	4	2	2	2	1	2	4	3	1	1	2	0	0	2	0	2	1	1	2	2	2	1	34	23	15	2	0
4	1	4	2	2	2	1	2	4	3	1	1	2	0	0	2	0	2	1	1	2	2	2	1	34	23	15	2	0
3	1	3	2	2	2	1	2	4	1	1	1	2	0	0	2	0	2	1	1	2	2	2	1	34	23	15	2	0
2	1	3	2	2	2	1	2	4	3	1	1	1	0	0	2	0	2	1	1	2	2	2	1	34	23	15	2	0
3	1	3	2	4	1	6	1	2	3	1	1	1	0	0	2	0	2	1	1	2	2	2	1	34	23	15	2	0
2	1	3	2	2	2	1	2	4	3	1	1	2	0	0	2	0	2	1	1	2	2	2	1	34	23	15	2	0
4	1	3	2	3	1	3	1	4	3	1	1	2	0	0	2	0	2	1	1	2	2	2	1	34	23	15	2	0
2	1	3	2	3	2	1	2	4	3	1	1	2	0	0	2	0	2	1	1	2	2	2	1	34	24	15	2	0
3	1	3	2	2	2	1	2	5	3	1	1	2	0	0	2	0	2	1	1	2	2	2	1	34	24	15	2	0
3	1	3	2	3	2	1	2	4	3	1	1	2	0	0	2	0	2	1	1	2	2	2	1	34	23	15	2	0
4	1	3	2	2	2	1	2	4	3	1	1	2	0	0	2	0	2	1	1	2	2	2	1	34	23	15	2	0
2	1	4	2	2	2	1	2	4	3	1	1	2	0	0	2	0	2	1	1	2	2	2	1	34	23	15	2	0
3	1	3	2	2	2	1	2	4	3	1	1	2	0	0	2	0	1	1	1	2	2	2	1	34	23	15	2	0
4	1	3	2	2	1	3	1	4	3	1	1	0	0	0	2	0	2	1	1	2	2	2	1	34	23	15	2	0
4	1	3	2	2	1	1	2	4	3	1	1	0	0	0	2	0	2	1	1	2	2	2	1	34	23	15	2	0
1	1	3	2	3	2	1	2	4	3	1	1	0	0	0	2	0	2	1	1	2	2	2	1	34	23	15	2	0
4	1	3	2	2	2	1	2	4	3	1	1	0	0	0	2	0	2	1	1	2	2	2	1	34	23	15	2	0
2	1	2	2	3	2	1	2	5	3	1	1	2	0	0	2	0	2	1	1	2	2	2	1	34	23	15	2	0
3	1	3	2	2	2	1	2	4	3	1	1	0	0	0	2	0	3	1	1	2	2	2	1	34	23	15	2	0
1	1	2	2	3	2	2	2	5	3	1	1	2	0	0	2	0	2	1	1	2	2	2	1	34	23	15	2	0
3	2	3	1	4	2	2	4	4	1	1	1	0	0	0	2	0	3	1	1	2	2	1	1	40	22	12	2	0
1	2	2	1	3	2	2	4	5	1	1	1	0	0	0	2	0	3	1	1	2	2	1	1	40	22	12	2	0
4	2	6	2	2	2	1	2	3	1	1	1	0	0	0	2	0	3	1	2	2	2	2	1	40	22	12	2	0
2	2	4	1	2	2	1	2	1	1	1	1	2	0	0	2	0	3	1	1	2	2	1	1	40	22	12	2	0
4	2	8	2	1	2	1	2	3	1	1	1	2	0	0	2	0	4	2	1	2	2	2	1	40	22	12	2	0
4	2	6	1	3	2	1	2	3	1	1	2	2	0	0	2	0	3	2	1	2	2	2	1	40	22	12	2	0
1	2	6	2	1	2	1	2	3	1	1	1	2	0	0	2	0	3	1	3	2	2	3	2	40	22	12	2	0
3	2	3	2	2	1	5	5	4	3	1	1	2	0	0	2	0	3	1	2	2	2	2	1	55	20	15	4	0
2	2	3	2	4	2	5	5	4	3	1	1	2	0	0	2	0	2	1	2	2	2	2	1	55	17	15	4	0
4	2	3	2	4	1	5	5	1	3	1	1	2	0	0	2	0	1	1	2	2	2	2	1	55	17	15	4	0
3	2	3	2	4	2	5	5	4	3	1	1	2	0	0	2	0	2	1	2	2	2	2	1	55	20	15	4	0
4	2	3	2	4	1	5	5	4	3	1	1	2	0	0	2	0	2	1	2	2	2	2	1	55	20	15	4	0
4	2	4	2	4	1	5	5	4	3	1	1	1	0	0	2	0	3	1	4	2	2	3	3	55	20	15	4	0
2	2	3	2	4	2	3	1	4	3	1	1	1	0	0	2	0	2	1	4	2	2	3	3	55	20	15	4	0
4	2	3	2	4	1	5	5	4	3	1	1	2	0	0	2	0	2	1	4	2	3	3	3	55	20	15	4	0
1	2	3	2	4	2	5	5	4	3	1	1	2	0	0	2	0	3	1	2	2	2	2	1	55	20	15	4	0
4	2	7	2	1	2	1	2	2	2	1	1	0	0	0	2	0	1	2	3	2	2	3	3	40	53	15	4	1
3	2	7	1	1	2	1	2	1	2	1	1	2	0	0	2	0	1	2	3	2	2	3	3	40	53	15	4	1
4	2	5	2	1	2	1	2	4	2	1	1	2	0	0	2	0	1	1	3	2	2	3	3	40	53	15	4	1
4	2	8	2	1	2	1	2	1	2	1	1	0	0	0	2	0	1	1	3	2	2	3	3	40	53	15	4	1
3	2	7	2	1	2	1	2	2	2	1	1	2	0	0	2	0	1	1	3	2	2	3	3	40	53	15	4	1
3	2	6	1	1	2	1	2	2	2	1	1	0	0	0	2	0	1	2	3	2	2	3	3	40	53	12	4	1
4	2	8	2	1	2	1	2	1	2	1	1	0	0	0	2	0	1	1	3	2	2	3	3	40	53	15	4	1
3	2	8	1	1	2	1	2	3	2	1	1	0	0	0	2	0	1	1	3	2	2	3	3	40	53	15	4	1
3	2	8	2	1	2	1	2	3	2	1	1	2	0	0	2	0	2	1	3	2	2	3	3	40	53	15	4	1
4	2	8	2	3	1	8	5	3	2	1	1	1	0	0	2	1	3	1	3	2	2	3	3	40	53	15	4	1
4	2	6	1	1	2	1	2	1	2	1	1	2	0	0	2	0	1	1	3	2	2	3	3	40	53	15	4	1
4	2	9	2	1	2	1	2	1	2	1	1	0	0	0	2	0	1	1	3	2	2	3	3	40	33	15	4	0
3	2	8	2	1	2	1	2	1	2	1	1	2	0	0	2	0	2	1	3	2	2	3	3	40	53	15	4	1
3	2	8	1	1	2	1	2	2	2	1	1	2	0	0	2	0	2	1	3	2	2	3	3	40	53	15	4	1
4	2	9	2	1	2	1	2	3	2	1	1	2	0	0	2	0	1	1	3	2	2	3	3	40	53	15	4	1
4	2	8	2	1	2	1	2	3	2	1	1	2	0	0	3	0	1	1	3	2	2	3	3	40	53	15	4	1
4	2	7	1	4	1	8	5	3	2	1	1	1	0	0	3	0	1	1	3	2	2	3	3	40	53	15	4	1
4	2	6	2	1	2	1	2	2	2	1	1	2	0	0	3	0	1	1	3	2	2	3	3	40	53	15	4	1
4	2	9	2	1	2	1	2	3	2	1	1	2	0	0	2	1	1	1	3	2	2	2	2	40	53	15	4	1
4	2	7	1	1	2	1	2	4	2	1	1	2	0	0	2	0	1	1	3	2	2	2	2	40	53	15	4	1
4	2	7	1	2	2	1	2	2	2	1	1	2	0	0	2	1	2	1	3	2	2	3	3	40	53	15	4	1
3	2	9	2	1	2	1	2	3	2	1	1	0	0	0	3	0	1	1	3	2	2	3	3	40	53	15	4	1
3	2	9	1	1	2	1	2	1	2	1	1	0	0	0	2	0	1	1	3	2	2	3	3	40	53	15	4	1
4	2	9	2	1	2	1	2	3	2	1	1	2	0	0	2	0	1	1	3	2	2	3	3	40	53	15	4	1
4	2	8	1	1	2	1	2	3	2	1	1	2	0	0	2	1	2	3	3	2	2	2	2	40	53	15	4	1
4	2	7	1	1	2	1	2	1	2	2	2	2	0	0	2	1	3	1	3	2	2	2	2	40	53	15	4	1
4	2	8	1	1	2	1	2	1	2	1	1	2	0	0	2	1	1	2	3	2	2	2	2	40	53	15	4	1
3	2	8	1	1	2	1	2	2	2	1	1	2	0	0	2	0	1	2	3	2	2	3	3	40	53	15	4	1
4	2	6	2	3	1	8	5	2	1	1	1	1	0	0	2	1	2	1	1	2	2	2	1	50	28	14	3	0
4	2	6	2	1	2	1	2	4	1	1	1	2	0	0	2	0	2	1	1	2	2	2	2	50	28	14	3	0
4	2	6	1	3	2	1	2	2	1	1	1	2	0	0	2	0	3	2	1	2	2	2	1	50	28	14	3	0
3	2	6	1	2	1	8	5	1	1	1	1	2	0	0	2	0	2	2	1	1	2	2	1	50	28	14	3	0
3	2	5	1	1	2	1	2	4	1	1	1	2	0	0	2	0	1	2	1	2	2	2	1	50	28	14	3	0
4	2	3	1	2	2	3	1	4	1	1	1	2	0	0	2	0	3	2	1	2	2	2	1	50	28	14	3	0
3	2	5	1	2	2	1	2	4	1	1	1	2	0	0	2	0	3	1	1	2	2	2	1	50	28	14	3	0
4	2	2	1	1	2	2	4	5	1	1	1	2	0	0	2	0	3	1	1	2	2	2	1	50	28	14	3	0
4	2	6	2	1	2	1	2	4	1	1	1	2	0	0	2	0	2	2	1	2	2	2	2	50	28	14	3	0
4	2	2	2	4	2	1	2	5	1	1	1	2	0	0	2	0	1	1	2	2	2	2	2	50	28	14	3	0
3	2	2	1	2	2	2	4	5	1	1	1	2	0	0	2	0	2	2	1	2	2	2	2	50	28	14	3	0
3	2	7	1	1	2	1	2	2	1	1	1	2	0	0	2	0	2	3	1	2	2	2	2	50	28	14	3	0
4	2	5	1	2	2	3	1	4	1	1	1	1	0	0	2	1	3	2	1	2	2	2	2	50	28	14	3	0
4	2	4	2	1	2	1	2	4	1	1	1	2	0	0	2	0	2	2	1	2	2	2	2	50	28	14	3	0
4	2	6	1	2	2	3	1	4	1	1	1	2	0	0	3	0	2	1	1	2	2	2	2	50	28	14	3	0
4	2	7	1	1	2	1	2	2	1	1	1	2	0	0	2	0	1	1	1	2	2	2	2	50	28	14	3	0
4	2	8	1	1	2	1	2	2	1	1	1	2	0	0	2	0	2	1	2	2	2	2	2	50	28	14	3	0
4	2	7	2	1	2	1	2	2	1	1	1	2	0	0	2	0	2	1	1	2	2	2	1	50	28	14	3	0
4	2	7	2	1	2	1	2	2	1	1	1	2	0	0	2	0	1	1	1	2	2	2	1	50	28	14	3	0
4	2	2	1	2	2	2	4	5	4	1	1	2	0	0	2	0	2	1	2	2	2	2	2	37	27	13	3	0
3	2	1	1	1	1	2	3	5	4	1	2	2	0	0	2	0	2	1	2	2	2	2	2	37	27	13	3	0
4	2	1	1	1	1	2	3	5	4	1	1	1	0	0	2	0	2	1	2	2	2	2	2	37	27	13	3	0
4	2	1	1	1	2	2	3	5	4	1	1	2	0	0	3	0	2	1	2	2	2	2	2	37	27	13	3	0
4	2	1	1	1	2	2	4	5	4	1	1	2	0	0	2	0	2	1	2	2	2	2	2	37	27	13	3	0
4	2	1	2	1	2	2	3	5	4	1	1	0	0	0	3	0	1	2	2	2	2	2	1	37	27	13	3	0
4	2	1	2	1	2	2	3	5	4	1	1	2	0	0	2	0	1	2	2	2	2	2	1	37	27	13	3	0
3	2	1	2	1	2	2	3	5	4	1	1	2	0	0	2	0	2	1	2	1	2	2	2	37	27	13	3	0
4	2	1	1	1	2	2	3	5	4	1	1	2	0	0	2	0	1	2	2	2	2	2	1	37	27	13	3	0
4	2	1	1	1	2	2	3	5	4	1	1	2	0	0	2	0	1	2	2	2	2	2	1	37	27	13	3	0
4	2	1	2	1	2	2	3	5	4	1	1	0	0	0	3	0	1	1	2	2	2	2	1	37	27	13	3	0
3	2	1	1	1	2	2	3	5	4	1	1	2	0	0	3	0	2	1	2	2	2	2	2	37	27	13	3	0
4	2	1	1	1	2	2	3	5	4	1	1	2	0	0	2	0	1	1	2	2	2	2	1	37	27	13	3	0
3	2	1	1	1	2	2	3	5	4	1	1	2	0	0	2	0	2	1	2	2	2	2	2	37	27	13	3	0
3	2	1	2	1	2	2	3	5	4	1	1	2	0	0	2	0	2	2	2	2	2	2	2	37	27	13	3	0
4	2	1	1	1	1	2	3	5	4	1	1	1	0	0	2	0	2	1	2	2	2	2	2	37	27	13	3	0
4	2	1	1	1	2	2	3	5	4	1	1	2	0	0	2	0	2	2	2	2	2	2	2	37	27	13	3	0
4	2	1	2	1	2	2	3	5	4	1	1	2	0	0	2	0	2	1	2	2	2	2	2	37	27	13	3	0
4	2	7	2	1	2	1	5	2	2	1	1	2	0	0	2	1	2	1	3	2	2	3	3	40	53	15	4	1
3	2	9	1	3	1	3	5	1	2	1	1	2	0	0	2	1	2	1	3	2	2	3	3	40	53	15	4	1
4	2	8	1	3	1	8	5	2	2	1	1	1	0	0	2	1	2	1	3	2	2	3	3	40	53	15	4	1
4	2	7	1	1	2	1	5	2	2	1	1	2	0	0	2	1	2	1	3	2	2	3	3	40	53	15	4	1
2	2	7	2	1	2	1	5	2	2	1	1	2	0	0	2	1	2	1	3	2	2	3	3	40	53	15	4	1
4	2	7	1	2	1	8	5	2	2	1	1	1	0	0	2	1	2	3	3	2	2	3	3	40	53	15	4	1
4	2	7	1	1	2	1	2	1	2	1	1	2	0	0	2	1	2	1	3	2	2	3	3	40	53	15	4	1
3	2	6	1	2	2	1	2	2	2	1	1	2	0	0	2	1	2	1	3	2	2	3	3	40	53	15	4	1
4	2	7	2	1	2	1	2	2	2	1	1	2	0	0	2	1	2	1	3	2	2	3	3	49	53	15	4	1
4	2	6	1	2	2	1	2	4	2	1	1	2	0	0	2	1	2	3	1	2	2	1	1	50	43	14	7	0
3	2	8	1	1	2	1	5	4	2	1	1	2	0	0	2	1	2	1	1	2	2	1	1	50	43	14	7	0
4	2	4	1	2	2	1	2	4	2	1	1	2	0	0	3	1	2	5	1	2	2	1	1	50	43	14	7	0
2	2	5	2	2	2	1	2	4	2	1	1	2	0	0	2	0	2	1	3	2	2	3	3	40	53	15	4	1
4	2	5	1	1	2	1	2	4	2	1	1	2	0	0	2	1	2	1	1	2	2	1	1	50	43	14	7	0
4	2	8	2	1	2	1	5	4	2	1	3	2	0	0	4	1	2	1	1	2	2	1	1	50	43	14	7	0
4	2	3	1	1	2	1	2	1	2	1	1	2	0	0	2	1	2	1	1	2	2	1	1	50	43	14	3	0
3	2	6	1	1	2	1	2	2	2	1	1	2	0	0	2	1	2	2	1	2	2	1	1	50	43	14	7	0
4	2	7	1	2	2	1	5	4	2	1	1	2	0	0	2	1	2	2	1	2	2	1	1	50	43	14	7	0
3	2	6	1	3	1	3	1	2	2	1	1	1	0	0	2	1	2	1	1	2	2	1	1	50	43	14	7	0
4	2	6	2	1	2	1	2	4	2	1	1	2	0	0	2	1	2	1	1	2	2	1	1	50	43	14	7	0
4	2	8	2	1	2	1	5	3	2	1	1	2	0	0	2	1	2	1	1	2	2	2	1	50	43	14	7	0
3	2	9	2	1	2	1	5	3	2	1	1	2	0	0	2	1	2	2	1	2	2	1	1	50	43	14	7	0
4	2	7	1	1	2	1	2	4	2	1	1	2	0	0	2	1	2	1	1	2	2	1	1	50	43	14	7	0
4	2	5	1	2	2	1	2	4	2	1	1	2	0	0	2	0	1	1	1	2	2	1	1	31	33	9	2	1
4	2	7	2	1	2	1	4	3	2	1	1	0	0	0	2	0	1	1	1	2	2	2	1	31	33	9	2	1
1	2	9	1	2	1	3	5	4	2	1	3	1	0	0	2	0	1	1	2	2	2	2	1	31	33	9	2	1
3	2	7	2	2	1	8	5	2	2	1	1	2	0	0	2	0	2	1	1	2	3	2	1	50	43	14	7	0
4	2	9	2	1	2	1	5	3	2	1	1	2	0	0	2	1	2	2	1	2	2	1	1	50	43	14	7	0
4	2	6	2	2	1	1	2	2	2	1	1	2	0	0	2	0	1	1	3	2	2	3	3	31	33	9	2	1
4	2	9	1	1	2	1	2	3	2	1	1	2	0	0	3	0	1	1	3	2	2	3	3	31	33	9	2	1
3	2	5	1	1	2	1	2	4	2	1	2	2	0	0	2	0	1	1	1	2	2	2	1	31	33	9	2	1
2	2	4	2	2	2	1	2	4	2	1	2	2	0	0	2	0	2	1	3	2	2	2	2	31	33	9	2	1
3	2	6	2	1	1	1	2	2	2	1	1	2	0	0	2	0	1	2	1	2	2	2	1	31	33	9	2	1
2	2	7	2	2	2	1	2	4	2	1	3	2	0	0	3	0	1	3	1	2	2	1	1	31	33	9	7	1
2	2	5	1	2	2	1	5	2	2	1	2	2	0	0	2	0	1	1	3	2	2	3	3	31	33	9	2	1
3	2	6	2	4	1	8	5	4	2	1	2	2	0	0	2	0	1	2	1	2	2	2	1	31	33	9	2	1
1	2	6	1	3	1	8	5	2	2	1	3	1	0	0	3	0	1	2	1	2	2	2	1	31	33	9	2	1
2	2	7	2	1	1	1	5	3	2	1	2	2	0	0	2	0	1	5	3	2	2	3	3	31	33	9	2	1
1	2	8	2	1	2	1	5	4	2	1	1	2	0	0	3	0	1	1	1	2	2	2	1	31	33	9	2	1
1	2	8	1	1	2	1	2	3	2	1	1	2	0	0	2	0	1	1	3	2	2	3	2	31	33	9	2	1
1	2	9	2	1	2	1	2	4	2	1	3	2	0	0	2	0	1	2	2	2	2	2	1	31	33	9	2	1
4	2	7	1	1	2	1	2	2	2	1	1	0	0	0	2	0	1	1	1	2	2	3	1	31	33	9	2	1
4	2	7	1	1	2	1	2	1	2	1	3	2	0	0	2	0	1	1	3	2	2	2	2	31	33	9	2	1
3	2	8	1	2	2	1	2	4	2	1	3	2	0	0	2	0	1	1	3	2	2	2	3	31	33	9	2	1
3	2	5	1	4	1	3	1	4	5	1	2	1	0	0	2	0	2	2	1	2	2	1	1	17	11	9	3	0
3	2	3	1	3	2	1	2	1	5	3	1	4	0	0	2	0	2	1	1	1	3	2	1	17	11	9	3	0
3	2	8	2	2	1	8	5	3	3	1	1	1	0	0	2	0	1	1	3	2	2	3	3	31	33	9	2	1
1	2	7	2	1	2	1	2	4	5	1	2	2	0	0	2	0	2	1	1	2	3	2	1	17	11	9	3	0
3	2	5	1	1	2	1	2	2	5	1	2	1	0	0	2	0	2	2	1	2	3	2	1	17	11	9	3	0
3	2	6	2	1	2	1	2	1	5	1	2	4	0	0	2	0	2	1	1	1	3	2	1	17	11	9	3	0
1	2	8	2	1	2	1	2	1	2	1	2	2	0	0	2	0	2	2	1	2	3	2	1	22	12	9	3	0
3	2	8	1	2	2	3	5	3	2	1	3	1	0	0	2	0	2	2	4	2	3	2	3	22	12	9	3	0
4	2	7	2	1	1	1	2	3	1	1	1	2	0	0	2	0	3	1	1	2	2	1	1	40	22	12	2	0
4	2	6	2	2	2	5	5	3	1	1	1	2	0	0	2	0	3	1	1	2	1	2	1	40	22	11	2	0
3	2	7	1	1	2	1	2	2	2	1	3	2	0	0	2	0	2	1	1	2	3	2	2	22	12	9	3	0
3	2	5	2	2	2	1	2	2	2	1	3	2	0	0	2	0	2	1	1	2	3	2	1	22	12	9	3	0
3	2	8	1	1	2	1	2	3	2	1	3	2	0	0	2	0	2	1	1	2	3	2	1	22	12	9	3	0
2	2	8	1	1	2	1	2	1	1	1	1	2	0	0	2	0	4	5	3	2	2	3	2	40	22	12	2	0
2	2	7	2	2	1	5	5	3	1	1	1	1	0	0	2	1	3	2	2	2	2	2	1	40	22	12	2	0
4	2	6	1	3	2	3	1	3	1	1	1	0	0	0	2	0	3	2	2	2	2	2	1	40	22	12	2	0
4	2	5	2	2	2	1	2	3	1	1	1	2	0	0	2	0	3	1	3	2	2	3	2	40	22	12	2	0
4	2	4	1	2	2	1	2	4	1	1	1	2	0	0	2	0	2	1	2	2	3	3	2	42	33	9	3	0
4	2	7	1	2	2	1	2	2	1	1	1	2	0	0	2	0	2	3	1	2	2	2	1	42	33	9	3	0
3	2	9	1	1	2	1	2	3	1	1	1	2	0	0	2	0	2	2	1	2	2	2	1	42	33	9	3	0
4	2	6	1	3	2	1	2	2	1	1	1	2	0	0	2	1	1	2	2	2	3	3	2	42	33	9	3	0
4	2	4	1	2	2	3	2	4	1	1	1	2	0	0	2	0	2	1	1	2	2	2	1	42	33	9	3	0
4	2	3	2	2	2	3	1	4	1	1	1	2	0	0	2	0	2	1	2	2	3	3	2	42	33	9	3	0
4	2	7	1	1	2	1	2	2	1	1	1	2	0	0	2	0	2	1	2	2	3	3	2	42	33	9	3	0
4	2	9	2	1	2	1	2	3	1	1	1	2	0	0	2	0	2	1	2	2	3	3	2	42	33	9	3	0
4	2	7	2	1	2	1	2	2	1	1	1	2	0	0	2	0	2	1	2	2	3	3	2	42	33	9	3	0
4	2	6	2	2	2	1	2	2	1	1	1	2	0	0	2	0	2	1	2	2	3	3	2	42	33	9	3	0
4	2	3	2	3	2	3	1	1	1	1	1	2	0	0	2	0	2	1	2	2	3	3	2	42	33	9	3	0
4	2	7	1	1	2	1	2	2	1	1	1	2	0	0	2	0	2	1	1	2	2	2	1	42	33	9	3	0
4	2	3	1	2	2	3	1	2	1	1	1	2	0	0	2	0	2	1	1	2	2	2	1	42	33	9	3	0
3	2	7	1	1	2	1	5	4	1	1	2	2	0	0	2	1	3	1	1	2	2	2	1	42	33	9	3	0
4	2	4	1	4	1	5	1	4	1	1	1	2	0	0	2	1	2	1	1	2	2	2	1	42	33	9	3	0
4	2	5	2	2	2	1	5	4	1	1	1	2	0	0	2	0	2	1	1	2	2	2	1	42	33	9	3	0
4	2	6	2	2	2	1	2	2	1	1	1	2	0	0	2	0	2	1	1	2	2	2	1	42	33	9	3	0
4	2	8	2	1	2	1	5	4	1	1	1	2	0	0	2	0	2	1	1	2	2	2	1	42	33	9	3	0
4	2	7	1	1	2	1	5	4	1	1	3	2	0	0	2	1	3	1	1	2	2	2	1	42	33	9	3	0
4	2	3	2	4	1	6	1	4	1	1	1	2	0	0	2	0	2	1	1	2	2	2	1	42	33	9	3	0
3	2	5	1	2	2	3	1	4	1	1	1	2	0	0	2	0	2	1	1	2	2	2	1	42	33	9	3	0
3	2	5	1	1	2	1	2	3	1	1	1	2	0	0	2	0	2	1	1	2	2	2	1	42	33	9	3	0
3	2	7	1	2	2	1	2	4	1	1	1	2	0	0	2	1	2	1	1	2	2	2	1	42	33	9	3	0
3	2	7	1	1	2	1	5	4	1	1	1	2	0	0	2	1	2	1	1	2	2	2	1	42	33	9	3	0
4	2	6	2	2	2	1	2	4	1	1	1	2	0	0	2	0	2	1	1	2	2	2	1	42	33	9	3	0
2	2	3	2	4	1	2	4	5	1	1	1	1	0	0	2	0	2	1	1	2	2	2	1	42	33	9	3	0
4	2	4	1	4	1	3	1	4	1	1	1	2	0	0	2	0	2	1	1	2	2	2	1	42	33	9	4	0
3	2	5	2	4	1	3	1	4	1	1	1	2	0	0	2	0	2	1	1	2	2	2	1	42	33	9	3	0
4	2	3	2	4	1	5	1	5	1	1	1	1	0	0	2	0	2	1	1	2	2	2	1	42	33	9	3	0
3	2	5	2	3	1	3	1	4	1	1	1	2	0	0	2	0	2	1	1	2	2	2	1	42	33	9	3	0
4	2	4	1	2	2	1	2	3	1	1	1	2	0	0	2	0	2	1	2	2	3	3	1	42	33	9	3	0
2	2	3	1	2	2	5	1	2	1	2	3	2	0	0	2	0	2	1	2	2	3	3	2	40	41	10	4	1
4	2	1	2	1	2	2	3	5	1	1	1	0	0	0	2	0	3	1	2	2	3	3	2	40	41	10	4	1
3	2	6	2	1	2	1	2	2	1	1	1	2	0	0	2	0	2	1	2	2	3	3	2	40	41	10	4	1
1	2	6	1	2	2	1	2	4	1	1	1	0	0	0	2	0	2	1	2	2	3	3	2	40	41	10	4	1
4	2	6	1	2	2	1	2	2	1	1	1	0	0	0	2	0	3	2	2	2	3	3	2	40	41	10	4	1
3	2	3	1	2	2	1	2	4	1	1	1	2	0	0	2	0	2	1	2	2	3	3	2	40	41	10	4	1
4	2	7	1	1	2	1	2	2	1	1	1	2	0	0	2	0	2	1	2	2	3	3	2	40	41	10	4	1
4	2	6	2	2	2	1	2	4	1	1	1	2	0	0	2	0	2	1	2	2	3	3	2	40	41	10	4	1
3	2	1	2	1	2	2	4	5	1	1	1	2	0	0	2	0	2	1	2	2	3	3	2	40	41	10	4	1
4	2	4	1	2	2	1	2	4	1	1	1	2	0	0	2	0	2	2	2	2	2	2	2	40	41	10	4	1
3	2	1	2	1	2	2	4	5	1	1	1	2	0	0	2	0	2	1	1	2	2	2	1	40	41	10	4	1
4	2	1	2	1	2	2	4	5	1	1	1	2	0	0	2	0	2	1	2	2	2	2	2	40	41	10	4	1
4	2	5	1	2	1	1	2	4	1	1	1	2	0	0	2	0	2	1	1	2	2	2	1	40	41	10	4	1
3	2	2	2	3	2	1	2	1	1	1	1	2	0	0	2	0	2	2	2	2	2	2	2	40	41	10	4	1
3	2	5	1	2	2	1	2	4	1	1	1	2	0	0	2	0	2	1	2	2	2	2	2	40	41	10	4	1
3	2	7	2	1	2	1	2	4	1	1	1	2	0	0	2	1	2	1	2	2	2	2	2	40	41	10	4	1
3	2	2	1	3	2	2	4	1	1	1	1	2	0	0	2	0	2	1	2	2	2	2	2	40	41	10	4	1
4	2	4	1	1	2	3	1	4	1	1	1	2	0	0	2	0	2	1	2	2	2	2	2	40	41	10	4	1
4	2	2	1	3	2	2	4	5	1	1	1	2	0	0	2	0	2	1	3	2	1	2	3	40	41	10	4	1
4	2	6	1	1	2	1	2	4	1	1	1	2	0	0	2	0	2	1	3	2	1	2	3	40	41	10	4	1
3	2	5	1	3	2	1	2	4	1	1	1	0	0	0	2	0	2	1	3	2	1	2	3	40	41	10	4	1
4	2	7	1	1	2	1	2	4	1	1	1	2	0	0	2	0	2	1	3	2	1	2	3	40	41	10	4	1
3	2	5	2	3	2	1	2	4	1	1	1	2	0	0	2	0	2	1	2	2	3	2	2	42	40	12	7	0
4	2	1	1	1	1	2	4	5	1	1	1	0	0	0	2	0	2	1	2	2	3	2	2	41	40	12	7	0
4	2	4	1	4	1	5	1	4	1	1	2	2	0	0	2	0	2	1	2	2	3	2	2	42	40	12	7	0
4	2	2	2	3	1	2	2	5	1	1	1	2	0	0	2	0	2	1	2	2	3	2	2	42	40	12	7	0
4	2	4	1	2	2	1	2	4	1	1	1	2	0	0	2	0	2	1	2	2	3	2	2	42	40	12	7	0
4	2	8	1	2	2	1	2	4	1	1	1	0	0	0	2	1	2	1	2	2	3	2	2	42	40	12	7	0
4	2	3	1	1	2	1	2	5	1	1	1	2	0	0	2	0	2	1	3	2	3	3	2	40	25	12	6	0
3	2	3	1	3	2	3	1	4	1	1	1	1	0	0	3	0	2	2	3	2	3	3	2	40	25	12	6	0
4	2	7	2	2	2	1	2	4	1	1	1	2	0	0	2	0	2	1	3	2	3	3	2	40	25	12	6	0
4	2	6	1	2	2	3	1	4	1	1	1	2	0	0	3	0	1	1	3	2	3	3	2	40	25	12	6	0
4	2	5	1	2	2	3	1	4	1	1	1	0	0	0	2	0	2	1	3	2	3	3	2	40	25	12	6	0
4	2	8	1	1	2	1	2	3	1	1	1	2	0	0	2	1	2	2	3	2	3	3	2	40	25	12	6	0
4	2	7	1	3	2	1	2	3	1	1	1	2	0	0	2	1	2	2	3	2	3	3	2	40	25	12	6	0
4	2	5	1	4	1	6	1	2	1	1	1	4	0	0	2	0	2	3	3	2	3	3	2	40	25	12	6	0
3	2	7	1	1	2	1	2	2	1	1	1	2	0	0	2	1	2	1	3	2	3	3	2	40	25	12	6	0
2	2	5	1	1	2	1	2	4	1	1	1	2	0	0	3	0	2	1	3	2	3	3	2	40	25	12	6	0
3	2	4	2	1	2	1	2	4	1	1	1	2	0	0	2	0	2	1	3	2	3	3	2	40	25	12	6	0
4	2	5	1	1	2	1	2	4	1	1	1	2	0	0	2	0	2	2	3	2	3	3	2	40	25	12	6	0
4	2	5	1	2	2	3	1	4	1	1	1	2	0	0	2	0	2	1	3	2	3	3	2	40	25	12	6	0
4	2	7	1	1	2	1	2	2	1	1	1	2	0	0	2	0	2	4	3	2	3	3	2	40	25	12	2	0
4	2	5	1	1	2	1	2	2	1	1	1	0	0	0	2	0	2	2	3	2	3	3	2	40	25	12	6	0
4	2	5	1	2	2	1	2	4	1	1	1	2	0	0	2	0	2	1	3	2	3	3	2	40	25	12	6	0
4	2	7	2	1	2	1	2	2	1	1	1	2	0	0	2	0	2	2	3	2	3	3	2	40	25	12	6	0
4	2	7	2	1	2	1	2	2	1	1	1	2	0	0	2	0	2	1	3	2	3	3	2	40	25	12	6	0
3	2	5	2	2	2	1	2	4	3	1	1	2	0	0	2	0	2	1	2	2	3	3	2	40	33	9	3	0
3	2	4	2	3	1	1	2	3	1	1	1	2	0	0	2	0	2	1	3	2	3	3	3	40	33	9	3	0
4	2	4	2	2	1	3	1	3	3	1	1	2	0	0	2	0	2	1	2	2	3	3	2	40	33	9	3	0
4	2	4	2	1	2	1	2	4	3	1	1	2	0	0	2	0	2	1	2	2	3	3	2	40	33	9	3	0
4	2	5	2	1	2	1	2	4	3	1	1	2	0	0	2	0	2	1	2	2	3	3	2	40	33	9	3	0
4	2	3	2	3	1	3	1	4	3	1	1	2	0	0	2	0	2	1	2	2	3	2	1	40	33	9	3	0
4	2	4	2	2	2	1	2	4	3	1	1	2	0	0	2	0	2	1	2	2	3	3	1	40	33	9	2	0
4	2	3	2	3	1	3	1	2	3	1	1	2	0	0	2	0	2	1	2	2	3	2	1	40	33	9	3	0
3	2	5	2	2	2	1	2	4	3	1	1	2	0	1	2	0	2	1	2	2	3	2	1	40	33	9	3	0
4	2	4	2	3	1	3	1	4	3	1	1	2	0	0	2	0	2	1	2	2	3	2	1	40	33	9	2	0
3	2	5	2	2	1	3	1	4	3	1	1	2	0	0	2	0	2	1	2	2	3	3	1	40	33	9	3	0
4	2	3	2	4	2	3	1	3	3	1	1	2	0	0	2	0	2	1	2	2	3	2	1	40	33	9	2	0
3	2	4	2	2	2	1	2	4	3	1	1	2	0	0	2	0	2	1	2	2	3	2	1	40	33	9	3	0
4	2	5	2	2	2	1	2	4	1	1	1	2	0	0	2	0	2	1	1	2	2	2	1	41	23	9	2	0
4	2	9	2	1	2	1	2	3	1	1	1	2	0	0	2	1	2	2	1	2	2	1	1	41	23	9	2	0
3	2	6	1	2	2	1	2	4	1	1	1	2	0	0	2	0	2	1	1	2	2	2	1	41	23	9	2	0
4	2	7	1	2	2	1	2	4	1	1	1	0	0	0	2	0	2	1	1	2	2	2	2	41	23	9	2	0
4	2	6	1	1	2	1	2	4	1	1	1	2	0	0	2	0	2	1	1	2	2	2	2	41	23	9	2	0
4	2	6	2	2	2	1	2	2	1	1	1	0	0	0	2	0	2	1	1	2	2	2	1	41	23	9	2	0
4	2	5	2	2	2	1	2	4	1	1	1	2	0	0	2	0	2	1	1	2	2	1	1	41	23	9	2	0
4	2	6	1	1	2	1	2	2	1	1	1	2	0	0	2	0	2	1	1	2	2	1	1	41	23	9	2	0
4	2	8	1	1	2	1	2	2	1	1	1	2	0	0	3	0	2	1	1	2	2	1	1	41	23	9	2	0
4	2	7	1	1	2	1	2	2	1	1	1	2	0	0	2	0	2	2	1	2	2	2	1	41	23	9	2	0
4	2	7	1	1	2	1	2	2	1	1	1	2	0	0	2	0	2	1	1	2	2	2	1	41	23	9	2	0
4	2	6	1	2	2	1	2	4	1	1	1	2	0	0	2	0	2	1	1	2	2	2	1	41	23	9	2	0
2	2	7	1	2	2	1	2	4	1	1	1	2	0	0	2	0	2	2	2	2	3	3	2	40	30	11	5	0
2	2	7	2	2	2	1	2	4	1	1	1	2	0	0	2	0	2	2	2	2	2	2	1	40	30	11	5	0
3	2	5	1	3	2	1	2	4	1	1	1	1	0	0	2	0	2	1	2	2	2	2	1	40	30	11	5	0
4	2	2	1	3	1	2	4	5	1	1	1	0	0	0	2	0	3	2	2	2	3	3	1	40	30	11	5	0
3	2	8	1	2	1	8	5	3	1	1	1	1	0	0	2	1	2	1	2	2	2	2	1	40	30	11	5	0
4	2	2	2	1	2	2	4	5	1	1	1	0	0	0	2	0	2	1	2	2	2	2	1	40	30	11	5	0
4	2	2	1	3	2	3	1	5	1	1	1	0	0	0	2	0	2	1	2	2	3	3	1	40	30	11	5	0
3	2	4	1	1	2	1	2	4	1	1	1	0	0	0	2	0	2	1	2	2	2	2	1	40	30	11	5	0
4	2	5	1	1	2	1	2	4	1	1	1	0	0	0	2	0	3	1	2	2	2	2	1	40	30	11	5	0
4	2	8	2	2	2	1	2	3	1	1	2	2	0	0	2	0	2	1	2	2	2	2	1	40	30	11	5	0
4	2	6	2	3	2	1	2	4	1	1	1	2	0	0	2	0	2	1	2	2	2	2	2	40	30	11	5	0
4	2	7	2	3	2	1	2	3	1	1	1	2	0	0	2	1	2	1	2	2	2	2	1	40	30	11	5	0
4	2	6	1	1	2	1	2	4	1	1	1	2	0	0	2	0	2	2	2	2	2	2	1	40	30	11	5	0
4	2	4	1	3	2	1	2	4	1	1	1	0	0	0	2	0	2	1	2	2	3	3	1	40	30	11	5	0
3	2	5	1	2	2	1	2	4	1	1	1	2	0	0	2	0	2	1	1	2	2	2	1	40	30	11	5	0
3	2	4	2	3	2	1	2	4	1	1	1	2	0	0	2	0	2	1	1	2	2	2	1	40	30	11	5	0
3	2	7	1	3	2	1	2	4	1	1	1	2	0	0	2	0	2	2	1	2	2	2	1	40	30	11	5	0
4	2	7	1	3	2	1	5	4	1	1	1	2	0	0	2	0	2	1	2	2	3	3	2	40	30	11	5	0
4	2	4	1	4	1	3	1	4	1	1	1	2	0	0	2	0	2	2	2	2	3	3	1	40	30	11	5	0
3	2	8	1	1	2	1	5	4	1	1	1	2	0	0	2	1	2	2	1	2	2	2	1	40	30	11	5	0
4	2	7	1	2	2	1	2	2	2	1	2	2	0	0	2	0	2	1	1	2	2	2	1	45	30	8	2	0
4	2	6	2	3	2	3	1	4	2	1	3	2	0	0	2	0	2	3	1	2	2	2	1	45	30	8	2	0
4	2	9	2	1	2	1	2	3	2	1	1	2	0	0	2	1	2	1	1	2	2	2	1	45	30	8	2	0
4	2	8	2	2	2	5	5	2	2	1	2	2	0	0	2	0	2	1	1	2	2	2	1	45	30	8	2	0
4	2	6	2	3	1	3	1	2	2	1	2	2	0	0	2	1	2	1	1	2	2	2	1	45	30	8	2	0
4	2	8	2	1	2	5	5	4	2	1	1	2	0	0	2	1	2	1	1	2	2	2	1	45	30	8	2	0
3	2	7	1	3	1	8	5	2	2	1	2	2	0	0	2	0	2	1	1	2	2	2	2	45	30	8	2	0
3	2	6	1	3	2	3	1	2	2	1	2	2	0	0	2	0	2	1	1	2	2	2	1	45	30	8	2	0
4	2	9	1	1	1	8	5	2	2	1	2	2	0	0	2	1	3	1	1	2	2	2	1	45	30	8	2	0
4	2	5	2	3	2	3	1	4	2	1	1	2	0	0	2	0	2	1	1	2	2	2	1	45	30	8	2	0
4	2	9	2	3	1	8	5	4	2	1	2	4	0	0	2	0	3	1	1	2	2	2	1	45	30	8	2	0
3	2	8	2	1	2	5	5	2	2	1	2	2	0	0	2	1	2	1	1	2	2	2	1	45	30	8	2	0
4	2	4	2	4	1	3	1	4	2	1	2	2	0	0	2	0	2	1	1	2	2	2	1	45	30	8	2	0
4	2	8	1	2	2	5	5	2	2	1	1	2	0	0	2	0	2	1	1	2	2	2	1	45	30	8	2	0
4	2	8	1	1	2	5	5	4	2	1	1	2	0	0	2	0	2	1	1	2	2	2	1	45	30	8	2	0
4	2	6	2	2	2	1	2	2	2	1	1	2	0	0	2	0	2	1	1	2	2	2	1	45	30	8	2	0
1	2	6	1	4	1	6	1	4	2	1	1	1	0	0	2	0	2	1	1	2	2	2	1	45	30	8	2	0
4	2	9	2	1	2	5	5	4	2	1	2	2	0	0	2	1	2	1	1	2	2	2	1	45	30	8	2	0
4	2	7	1	2	2	1	2	4	2	1	1	2	0	0	2	1	2	1	1	2	2	2	1	45	30	8	2	0
3	2	7	1	2	2	3	1	2	2	1	2	2	0	0	2	0	2	1	1	2	2	2	1	45	30	8	2	0
4	2	6	2	3	1	5	5	2	2	1	1	2	0	0	2	0	2	1	1	2	2	2	1	45	30	8	2	0
4	2	8	1	1	2	5	5	4	2	1	1	2	0	0	2	1	2	1	1	2	2	2	1	45	30	8	2	0
4	2	6	1	2	2	3	1	4	2	1	2	2	0	0	2	0	2	1	1	2	2	2	1	45	30	8	2	0
4	2	7	2	1	2	1	2	2	2	1	1	2	0	0	2	0	2	1	2	2	2	2	2	40	27	8	2	0
4	2	5	2	1	2	1	2	2	2	1	1	2	0	0	2	0	2	1	2	2	2	2	2	40	27	8	2	0
4	2	7	1	1	2	1	2	2	2	1	1	2	0	0	2	0	2	2	2	2	2	2	2	40	27	8	2	0
3	2	5	2	1	2	1	2	2	2	1	1	2	0	0	2	0	2	1	2	2	2	2	2	40	27	8	2	0
3	2	7	1	1	2	1	2	2	2	1	1	2	0	0	2	0	2	2	2	2	2	2	2	40	27	8	2	0
4	2	6	2	1	2	1	2	2	2	1	1	2	0	0	2	0	2	1	2	2	2	2	2	40	27	8	2	0
4	2	6	2	1	2	1	2	2	2	1	1	2	0	0	2	0	2	1	2	2	2	2	2	40	27	8	2	0
3	2	6	1	1	2	1	2	2	2	1	1	2	0	0	2	0	2	1	2	2	2	2	2	40	27	8	2	0
4	2	8	1	1	2	1	2	2	2	1	1	2	0	0	2	0	2	1	2	2	2	2	2	40	27	8	2	0
4	2	8	1	1	2	1	2	2	2	1	1	2	0	0	2	0	2	1	2	2	2	2	2	40	27	8	2	0
4	2	5	2	2	2	3	1	4	2	1	1	2	0	0	2	0	2	1	2	2	2	2	2	40	27	8	2	0
3	2	9	2	1	2	1	2	3	2	1	1	2	0	0	2	0	2	1	2	2	2	2	2	40	27	8	2	0
4	2	6	1	2	2	3	1	2	2	1	2	2	0	0	2	0	2	1	2	2	2	2	2	40	27	8	2	0
4	2	6	2	2	2	3	1	4	2	1	1	2	0	0	2	0	2	1	2	2	2	2	2	40	27	8	2	0
4	2	8	2	1	2	1	5	2	2	1	1	2	0	0	2	0	2	2	2	2	2	2	2	40	27	8	2	0
4	2	8	2	1	2	1	2	2	2	1	1	2	0	0	2	0	2	2	2	2	2	2	2	40	27	8	2	0
4	2	5	2	2	2	3	1	2	2	1	1	2	0	0	2	1	2	1	2	2	2	2	2	40	27	8	2	0
4	2	6	2	1	2	1	2	2	2	1	1	2	0	0	2	0	2	1	2	2	2	2	2	40	27	8	2	0
3	2	7	2	1	2	1	2	2	2	1	1	2	0	0	2	1	2	1	2	2	2	2	2	40	27	8	2	0
3	2	9	1	1	2	1	2	2	2	1	1	2	0	0	2	0	2	1	2	2	2	2	2	40	27	8	2	0
4	2	7	2	1	2	1	2	2	2	1	1	2	0	0	2	0	2	1	1	2	2	2	2	40	30	10	2	0
4	2	7	2	2	2	1	2	2	2	1	1	2	0	0	2	0	2	1	1	2	2	2	2	40	30	10	2	0
4	2	7	1	1	2	1	2	2	2	1	1	2	0	0	2	0	2	1	1	2	2	2	2	40	30	10	2	0
3	2	7	2	1	2	1	2	2	2	1	1	2	0	0	2	1	2	1	1	2	2	2	1	40	30	10	2	0
3	2	8	1	1	2	1	2	2	2	1	1	2	0	0	2	0	2	1	1	2	2	2	1	40	30	10	2	0
3	2	6	1	1	2	1	2	2	2	1	1	2	0	0	2	0	2	1	1	2	2	2	1	40	30	10	2	0
4	2	8	2	1	2	1	2	2	2	1	1	2	0	0	2	1	2	2	1	2	2	2	1	40	30	10	2	0
4	2	6	1	2	2	8	5	4	2	1	1	2	0	0	2	0	3	1	1	2	2	2	2	40	30	10	2	0
4	2	5	1	1	2	1	2	4	2	1	1	2	0	0	2	0	2	1	1	2	2	2	1	40	30	10	2	0
4	2	6	1	1	2	1	2	2	2	1	1	2	0	0	2	1	2	1	1	2	2	2	1	40	30	10	2	0
2	2	7	2	1	2	1	2	2	2	1	2	2	0	0	2	1	2	1	1	2	2	2	1	40	30	10	2	0
4	2	6	1	1	2	1	2	2	2	1	1	2	0	0	2	0	2	1	1	2	2	2	2	40	30	10	2	0
2	2	7	2	1	2	1	2	2	2	1	1	2	0	0	2	0	2	2	1	2	2	2	2	40	30	10	2	0
4	2	8	2	1	2	1	5	2	2	1	2	2	0	0	2	0	2	1	1	2	2	2	2	40	30	10	2	0
2	2	6	2	1	2	1	2	2	2	1	1	2	0	0	2	0	2	1	1	2	2	2	2	40	30	10	2	0
4	2	8	2	1	2	1	5	2	2	1	2	2	0	0	2	1	3	1	1	2	2	2	2	40	30	10	2	0
4	2	7	1	1	2	1	2	2	2	1	1	2	0	0	2	1	2	1	1	2	2	2	2	40	30	10	2	0
3	2	8	1	1	2	1	2	2	2	1	1	2	0	0	2	1	2	1	1	2	2	2	2	40	30	10	2	0
4	2	8	1	1	2	1	2	3	2	1	1	2	0	0	2	1	2	1	2	2	2	3	2	40	30	10	2	0
4	2	7	2	2	2	1	2	3	2	1	1	2	0	0	2	0	2	1	2	2	2	3	2	40	30	10	2	0
4	2	7	2	1	2	1	2	4	2	1	1	2	0	0	2	0	1	1	1	2	2	2	1	40	30	10	2	0
4	2	4	1	3	2	3	1	4	2	1	1	2	0	0	2	0	2	1	1	2	2	2	1	40	30	10	2	0
4	2	7	2	1	2	1	2	2	2	1	1	2	0	0	2	0	2	2	1	2	2	2	1	40	30	10	2	0
3	2	9	2	1	2	1	5	3	2	1	2	2	0	0	2	1	2	1	1	2	2	2	1	40	30	10	2	0
4	2	7	1	1	2	1	2	4	2	1	1	0	0	0	2	1	2	1	1	2	2	2	2	40	30	10	2	0
4	2	8	1	2	2	5	5	2	2	1	1	2	0	0	2	0	2	3	1	2	3	2	2	50	45	14	4	0
4	2	7	2	1	2	5	5	2	2	1	2	2	0	0	2	0	2	1	1	2	3	2	2	50	45	14	4	0
4	2	7	1	3	1	8	5	2	2	1	3	2	0	0	2	1	2	1	2	2	2	2	2	50	45	14	4	0
4	2	7	1	1	2	1	2	4	2	1	1	2	0	0	2	0	2	3	1	2	2	2	1	50	45	14	4	0
4	2	8	2	1	2	5	5	1	2	1	1	0	0	0	2	1	2	1	1	2	2	2	1	50	45	14	4	0
3	2	8	2	1	2	5	5	4	2	1	1	2	0	0	2	0	3	1	1	2	2	2	1	50	45	14	4	0
3	2	6	1	4	1	6	1	2	2	1	1	4	0	0	2	1	2	1	2	2	2	2	2	50	45	14	4	0
3	2	7	1	1	2	5	5	2	2	1	1	2	0	0	2	1	2	1	1	2	2	3	2	50	45	14	4	0
3	2	8	1	1	2	5	5	2	2	1	3	0	0	0	2	0	2	1	1	2	3	2	2	50	45	14	4	0
4	2	7	2	2	1	6	1	2	2	1	2	2	0	0	2	1	2	1	2	2	2	2	2	50	45	14	4	0
4	2	6	2	3	1	5	1	1	2	1	1	2	0	0	2	0	2	1	2	2	2	2	2	50	45	14	4	0
4	2	8	2	1	2	5	5	2	2	1	2	2	0	0	2	0	2	2	1	2	2	2	1	50	45	14	4	0
4	2	6	2	3	2	6	1	3	2	1	2	2	0	0	2	1	2	1	1	2	2	2	1	50	45	14	4	0
4	2	8	2	1	2	5	5	4	2	1	1	2	0	0	2	1	2	1	1	2	2	2	1	50	45	14	4	0
4	2	8	1	2	2	5	5	2	2	1	1	2	0	0	2	1	2	1	1	2	2	2	1	50	45	14	4	0
4	2	7	1	2	2	5	5	4	2	1	1	2	0	0	2	1	2	1	1	2	2	2	1	50	45	14	4	0
4	2	7	2	1	2	1	2	3	2	1	1	2	0	0	2	1	3	5	1	2	3	2	2	50	45	14	4	0
3	2	9	2	1	2	5	5	2	2	1	2	2	0	0	2	0	2	1	1	2	3	2	2	50	45	14	4	0
4	2	6	2	2	1	3	1	4	2	1	1	2	0	0	2	1	2	1	1	2	3	2	2	50	45	14	4	0
4	2	6	2	4	1	7	1	2	2	1	1	2	0	0	2	0	2	1	1	2	3	2	2	50	45	14	4	0
4	2	8	1	1	2	5	5	4	2	1	1	2	0	0	2	0	2	2	2	2	2	2	2	50	45	14	4	0
3	2	8	1	1	2	5	5	3	2	1	2	2	0	0	2	1	2	1	1	2	2	2	2	50	45	14	4	0
4	2	8	2	2	2	5	5	2	2	1	3	2	0	0	2	0	3	1	1	2	2	2	2	50	45	14	4	0
4	2	3	2	4	1	7	1	1	2	1	2	2	0	0	2	0	2	2	1	2	2	2	2	50	45	14	4	0
2	2	8	1	1	2	5	5	2	2	1	1	2	0	0	2	1	2	3	1	2	2	2	2	50	45	14	4	0
3	2	6	1	2	2	1	2	2	2	1	3	2	0	0	2	0	2	1	1	2	2	2	2	50	45	14	4	0
4	2	9	2	1	2	5	5	4	2	1	1	2	0	0	2	1	2	1	1	2	3	2	1	50	45	14	4	0
4	2	8	1	1	2	1	2	2	2	1	1	2	0	0	2	0	2	3	1	2	2	2	1	40	35	10	2	0
3	2	6	2	1	2	1	2	2	2	1	1	2	0	0	2	0	2	1	1	2	2	2	1	40	35	10	2	0
4	2	6	1	1	2	1	2	2	2	1	1	2	0	0	2	0	2	1	1	2	2	2	1	40	35	10	2	0
4	2	7	1	1	2	1	2	2	2	1	1	2	0	0	2	0	2	1	1	2	2	2	1	40	35	10	2	0
4	2	6	2	1	2	1	2	2	2	1	1	2	0	0	2	0	2	1	1	2	2	2	1	40	35	10	2	0
4	2	7	2	1	2	1	2	2	2	1	1	2	0	0	2	0	2	1	1	2	2	2	1	40	35	10	2	0
1	2	8	1	1	2	8	5	2	2	1	1	1	0	0	1	0	2	1	1	2	2	2	1	40	35	10	2	0
4	2	7	2	1	2	1	2	2	2	1	1	1	0	0	2	0	2	1	1	2	2	2	1	40	35	10	2	0
1	2	8	1	1	2	1	2	2	2	1	1	1	0	0	2	0	2	1	1	2	2	2	1	40	35	10	2	0
4	2	7	1	1	2	1	2	2	2	1	1	1	0	0	2	0	2	1	1	2	2	2	1	40	35	10	2	0
4	2	8	2	1	2	1	2	2	2	1	1	1	0	0	2	0	2	1	1	2	2	2	1	40	35	10	2	0
4	2	5	2	1	2	1	2	2	2	1	1	1	0	0	2	0	2	1	1	2	2	2	1	40	35	10	2	0
4	2	5	2	1	2	1	2	2	2	1	1	2	0	0	2	0	2	1	1	2	2	2	1	40	35	10	2	0
1	2	5	1	1	2	1	2	2	2	1	1	2	0	0	2	0	2	1	1	2	2	2	1	40	35	10	2	0
4	2	7	1	1	2	1	2	2	2	1	1	1	0	0	2	0	2	1	1	2	2	2	1	40	35	10	2	0
3	2	6	1	1	2	1	2	2	2	1	1	2	0	0	2	0	2	2	1	2	2	2	1	40	35	10	2	0
4	2	6	2	1	2	1	2	2	2	1	1	2	0	0	2	0	2	1	1	2	2	2	1	40	35	10	2	0
3	2	9	1	1	2	1	2	3	2	1	1	2	0	0	2	0	2	1	1	2	2	2	1	40	35	10	2	0
3	2	9	2	1	2	1	2	2	2	1	1	2	0	0	2	0	2	1	1	2	2	2	1	40	35	10	2	0
4	2	3	2	1	2	1	2	2	2	1	1	2	0	0	2	0	2	3	1	2	2	2	1	40	35	10	2	0
4	2	7	1	1	2	1	2	2	2	1	1	2	0	0	2	0	2	1	1	2	2	2	1	40	35	10	2	0
4	2	7	2	1	2	1	2	2	2	1	1	4	0	0	2	0	2	1	1	2	2	2	1	40	35	10	2	0
4	2	8	2	1	2	1	2	2	2	1	1	2	0	0	2	0	2	1	1	2	2	2	1	40	35	10	2	0
4	2	8	1	1	2	8	2	2	2	1	1	2	0	0	2	0	2	1	1	2	2	2	1	40	35	10	2	0
4	2	8	2	1	2	1	2	2	2	1	1	2	0	0	2	0	2	1	1	2	2	2	1	40	35	10	2	0
4	2	8	2	1	2	1	2	2	2	1	1	2	0	0	2	0	2	1	1	2	2	2	1	40	35	10	2	0
3	2	7	2	1	2	1	2	2	2	1	1	2	0	0	2	0	2	1	1	2	2	2	1	40	35	10	2	0
4	2	9	1	1	2	1	2	2	2	1	1	2	0	0	2	0	2	1	1	2	2	2	1	40	35	10	2	0
4	2	9	1	1	2	1	5	3	2	1	2	2	0	0	2	0	2	1	1	2	2	2	1	40	35	10	2	0
4	2	8	1	1	2	1	2	2	2	1	1	2	0	0	2	0	2	1	1	2	2	2	1	40	35	10	2	0
3	2	7	1	1	2	1	2	2	2	1	1	2	0	0	2	0	2	1	1	2	2	2	1	40	35	10	2	0
3	2	6	1	1	2	1	2	2	2	1	1	2	0	0	2	0	2	1	1	2	2	2	1	40	35	10	2	0
4	2	6	1	1	2	1	2	2	2	1	1	2	0	0	2	0	2	1	1	2	2	2	1	40	35	10	2	0
4	2	7	1	2	2	1	2	2	2	1	1	2	0	0	2	0	2	1	2	2	2	2	2	50	43	13	3	0
4	2	7	2	1	2	1	2	2	2	1	1	0	0	0	2	0	2	2	2	2	2	2	2	50	43	13	3	0
3	2	9	1	2	2	8	5	4	2	1	2	2	0	0	2	1	2	1	2	2	2	2	2	50	43	13	3	0
4	2	8	1	2	1	8	5	2	2	1	2	1	0	0	2	0	2	1	2	2	2	2	2	50	43	13	3	0
4	2	6	1	1	2	1	2	4	2	1	2	2	0	0	2	1	3	2	2	2	2	2	2	50	43	13	3	0
4	2	7	1	1	2	5	5	4	2	1	3	2	0	0	2	0	2	1	2	2	2	2	2	50	43	13	3	0
3	2	6	1	3	1	3	1	4	2	1	2	2	0	0	2	1	3	1	2	2	2	2	2	50	43	13	3	0
4	2	6	1	4	1	6	1	2	2	1	2	1	0	0	2	0	2	2	1	2	2	2	1	50	43	13	3	0
3	2	7	2	2	1	5	5	2	2	1	1	1	0	0	2	0	2	1	2	2	2	2	2	50	43	13	3	0
3	2	6	2	3	1	6	5	2	2	1	3	1	0	0	2	0	2	1	1	2	2	2	1	50	43	13	3	0
4	2	8	2	1	1	8	5	4	2	1	1	2	0	0	2	0	2	2	1	2	2	2	1	50	43	13	3	0
3	2	6	1	4	1	6	1	2	2	1	2	1	0	0	2	1	2	1	1	2	2	2	1	50	43	13	3	0
3	2	9	2	4	1	8	5	4	2	1	2	4	0	0	2	1	2	1	1	2	2	2	1	50	43	13	3	0
4	2	8	2	1	1	5	5	4	2	1	2	2	0	0	2	1	2	1	1	2	2	2	1	50	43	13	3	0
4	2	7	1	1	2	8	5	2	2	1	2	2	0	0	2	0	2	1	2	2	2	2	2	50	43	13	3	0
4	2	9	2	1	1	8	5	3	2	1	2	1	0	0	2	1	2	1	2	2	2	2	2	50	43	13	3	0
2	2	8	2	2	2	8	5	2	2	1	2	2	0	0	2	0	2	1	2	2	2	2	2	50	43	13	3	0
4	2	8	1	3	2	1	2	2	2	1	1	2	0	0	2	1	2	1	2	2	2	2	2	50	43	13	3	0
3	2	8	1	2	1	3	5	4	2	1	2	1	0	0	2	1	2	1	2	2	2	2	2	50	43	13	3	0
3	2	8	1	1	2	1	5	3	2	1	2	2	0	0	2	0	2	1	2	2	2	2	2	50	43	13	3	0
4	2	7	1	2	2	1	2	4	2	1	1	2	0	0	2	0	2	1	1	2	2	2	1	50	43	13	3	0
4	2	9	1	1	1	1	5	4	2	1	3	1	0	0	2	1	2	1	1	2	2	2	1	50	43	13	3	0
4	2	5	1	4	2	3	1	4	2	1	2	2	0	0	2	0	2	1	1	2	2	2	1	50	43	13	3	0
4	2	5	2	3	1	3	1	4	2	1	2	1	0	0	2	1	3	2	1	2	2	2	1	50	43	13	3	0
4	2	5	1	3	2	1	2	4	2	1	1	1	0	0	2	0	2	1	1	2	2	2	1	50	43	13	3	0
4	2	6	1	4	1	6	1	2	2	1	2	1	0	0	2	1	2	2	1	2	2	2	1	50	43	13	3	0
3	2	6	2	1	1	1	2	4	2	1	1	1	0	0	2	0	2	1	1	2	2	2	1	50	43	13	3	0
4	2	8	2	1	2	5	5	4	2	1	2	2	0	0	2	1	2	1	1	2	2	2	1	50	43	13	3	0
4	2	7	1	2	1	8	5	4	2	1	3	1	0	0	2	0	2	1	1	2	3	2	2	50	43	13	3	0
4	2	7	1	2	1	8	5	3	2	1	3	1	0	0	2	1	2	1	1	2	3	2	2	50	43	13	3	0
4	2	7	2	2	2	8	5	2	2	1	2	1	0	0	2	1	2	1	1	2	3	2	2	50	43	13	3	0
4	2	6	1	2	2	3	1	4	2	1	1	1	0	0	2	0	2	1	1	2	3	2	2	50	43	13	3	0
4	2	7	1	1	1	6	5	2	2	1	2	1	0	0	2	1	2	2	1	2	3	2	2	50	43	13	3	0
4	2	5	1	3	1	3	1	4	2	1	2	1	0	0	2	1	2	2	1	2	3	2	2	50	43	13	3	0
4	2	8	1	1	2	5	5	4	2	1	1	2	0	0	2	0	2	1	1	2	2	2	1	50	43	13	3	0
4	2	6	1	3	1	5	5	2	1	1	1	1	0	0	2	0	3	1	1	2	2	2	1	40	25	9	2	0
3	2	5	1	3	1	3	1	4	1	1	1	0	0	0	2	1	3	2	1	2	2	2	1	40	25	9	2	0
2	2	5	2	4	1	5	1	4	1	1	1	0	0	0	2	0	2	1	1	2	2	2	1	40	25	9	2	0
3	2	1	2	1	1	2	3	5	1	1	1	0	0	0	2	0	2	1	1	2	2	2	1	40	25	9	2	0
4	2	4	1	3	1	3	1	4	1	1	1	2	0	0	2	0	2	1	1	2	2	2	1	40	25	9	2	0
4	2	8	1	1	2	5	5	4	1	1	3	2	0	0	2	1	2	1	1	2	2	2	1	40	25	9	2	0
2	2	2	1	3	1	2	4	5	1	1	1	1	0	0	2	0	2	1	1	2	2	2	1	40	25	9	2	0
3	2	3	1	4	1	5	1	5	1	1	1	2	0	0	2	0	2	1	1	2	2	2	1	40	25	9	2	0
3	2	5	2	3	2	3	1	4	1	1	1	2	0	0	2	1	4	1	1	2	2	2	1	40	25	9	2	0
3	2	9	2	1	2	5	5	4	1	1	1	2	0	0	2	1	2	1	1	2	2	2	1	40	25	9	2	0
4	2	6	2	3	1	6	1	2	1	1	1	1	0	0	2	0	2	1	1	2	2	2	1	40	25	9	2	0
3	2	7	2	1	2	1	2	2	2	1	2	2	0	0	2	1	2	1	2	2	3	3	1	40	35	10	2	0
4	2	8	2	3	1	8	5	2	2	1	2	1	0	0	2	0	2	1	1	2	2	1	1	40	35	10	2	0
4	2	6	2	4	1	6	1	2	2	1	3	1	0	0	2	0	2	1	1	2	2	2	1	40	35	10	2	0
4	2	7	1	4	1	8	5	2	2	1	2	1	0	0	2	0	2	1	1	2	2	2	1	40	35	10	2	0
4	2	7	1	1	2	1	2	2	2	1	2	2	0	0	2	0	2	2	1	2	2	2	1	40	35	10	2	0
4	2	6	1	4	1	6	1	2	2	1	3	1	0	0	2	0	2	1	1	2	2	1	1	40	35	10	2	0
4	2	8	2	1	1	5	5	3	2	2	3	2	0	0	2	0	2	1	1	2	2	1	1	40	35	10	2	0
4	2	8	1	1	1	5	5	3	2	1	2	2	0	0	2	0	2	1	1	2	2	1	1	40	35	10	2	0
[truncated: 1,642 more rows]
